# Supplementary material for: Bis(3-bromo­methyl-2-meth­oxy-1-naphth­yl)methane
Source: Acta Crystallogr Sect E Struct Rep Online. 2008 Aug 30;64(Pt 9):o1861. doi: 10.1107/S1600536808027529 (PMC2960732; doi:10.1107/S1600536808027529)
Supplement: Supplementary file 1 [file e-64-o1861-sup1.cif]

##############################################################################
###                                                                        ###
###        Electronic paper (Acta Crystallographica Section E)             ###
###                                                                        ###
##############################################################################
#                                                                            #
# This CIF contains the data in a paper accepted for publication in Acta     #
# Crystallographica Section E. It conforms to the requirements of Notes      #
# for Authors for Section E, and has been peer reviewed under the auspices   #
# of the IUCr Commission on Journals.                                        #
#                                                                            #
# Full details of the Crystallographic Information File format               #
# are given in the paper "The Crystallographic Information File (CIF):       #
# a New Standard Archive File for Crystallography" by S. R. Hall, F. H.      #
# Allen and I. D. Brown [Acta Cryst. (1991), A47, 655-685].                  #
#                                                                            #
# The current version of the core CIF dictionary is obtainable from          #
# ftp://ftp.iucr.org/pub/cif_core.dic. The current version number is 2.4.    #
#                                                                            #
# Software is freely available for graphical display of the structure(s) in  #
# this CIF.  For information consult the CIF home page http://www.iucr.org/  #
# cif/home.html                                                              #
#                                                                            #
# This file may be used for bona fide research purposes within the           #
# scientific community so long as proper attribution is given to the journal # 
# article from which it was obtained.                                        #
#                                                                            #
##############################################################################
                                             
data_global
_audit_creation_method     'SHELXL-97'
_journal_date_recd_electronic     2008-07-08
_journal_date_accepted     2008-08-27
_journal_name_full     'Acta Crystallographica, Section E'
_journal_year     2008
_journal_volume     64
_journal_issue      9
_journal_page_first     o1861
_journal_page_last     o1861
_journal_paper_category     QO
_journal_coeditor_code     PV2087
_publ_contact_author_name     'Da-Bin Qin'
_publ_contact_author_address
;
School of Chemistry and Chemical Engineering
China West Normal University
Nanchong 637002
Peoples' Republic of China
;
_publ_contact_author_email     qindabincwnu@yahoo.com.cn
_publ_contact_author_fax     ?
_publ_contact_author_phone     ?
_publ_section_title
;
Bis(3-bromomethyl-2-methoxy-1-naphthyl)methane
;
loop_
    _publ_author_name
    _publ_author_footnote
    _publ_author_address
    'Jie-Wei Luo' .
;
School of Chemistry and Chemical Engineering,
China West Normal University
Nanchong 637002
People's Republic of China
;
    'Li Zhou' .
;
School of Chemistry and Chemical Engineering,
China West Normal University
Nanchong 637002
People's Republic of China
;
    'Rui He' .
;
School of Chemistry and Chemical Engineering,
China West Normal University
Nanchong 637002
People's Republic of China
;
    'Gui-Yu Wang' .
;
School of Chemistry and Chemical Engineering,
China West Normal University
Nanchong 637002
People's Republic of China
;
    'Da-Bin Qin' .
;
School of Chemistry and Chemical Engineering,
China West Normal University
Nanchong 637002
People's Republic of China
;
data_I
_audit_creation_method     SHELXL-97
_chemical_name_systematic
;
Bis(3-bromomethyl-2-methoxy-1-naphthyl)methane
;
_chemical_name_common     ?
_chemical_formula_moiety     'C25 H22 Br2 O2'
_chemical_formula_sum     'C25 H22 Br2 O2'
_chemical_formula_iupac     'C25 H22 Br2 O2'
_chemical_formula_weight     514.25
_chemical_melting_point     ?
_symmetry_cell_setting     Triclinic
_symmetry_space_group_name_H-M     'P -1'
loop_
    _symmetry_equiv_pos_as_xyz
    'x, y, z'
    '-x, -y, -z'
_cell_length_a     10.6812(3)
_cell_length_b     11.1429(4)
_cell_length_c     18.4311(6)
_cell_angle_alpha     99.3270(10)
_cell_angle_beta     98.3260(10)
_cell_angle_gamma     96.2960(10)
_cell_volume     2121.84(12)
_cell_formula_units_Z     4
_cell_measurement_reflns_used     14353
_cell_measurement_theta_min     3.20
_cell_measurement_theta_max     27.48
_cell_measurement_temperature     153(2)
_exptl_crystal_description     block
_exptl_crystal_colour     colourless
_exptl_crystal_size_max     0.54
_exptl_crystal_size_mid     0.36
_exptl_crystal_size_min     0.34
_exptl_crystal_density_diffrn     1.610
_exptl_crystal_density_meas     ?
_exptl_crystal_density_method     'not measured'
_exptl_crystal_F_000     1032
_exptl_absorpt_coefficient_mu     3.839
_exptl_absorpt_correction_type     multi-scan
_exptl_absorpt_process_details     '(SADABS; Siemens, 1996)'
_exptl_absorpt_correction_T_min     0.208
_exptl_absorpt_correction_T_max     0.271
_exptl_special_details
;
;
_diffrn_ambient_temperature     153(2)
_diffrn_radiation_type     MoK\a
_diffrn_radiation_wavelength     0.71073
_diffrn_radiation_source     'Rotating Anode'
_diffrn_radiation_monochromator     graphite
_diffrn_measurement_device_type     'Rigaku R-AXIS RAPID'
_diffrn_measurement_method     \w
_diffrn_detector_area_resol_mean     ?
_diffrn_reflns_number     20944
_diffrn_reflns_av_R_equivalents     0.0464
_diffrn_reflns_av_sigmaI/netI     0.0645
_diffrn_reflns_theta_min     3.19
_diffrn_reflns_theta_max     27.48
_diffrn_reflns_theta_full     27.48
_diffrn_measured_fraction_theta_max     0.990
_diffrn_measured_fraction_theta_full     0.990
_diffrn_reflns_limit_h_min     -13
_diffrn_reflns_limit_h_max     12
_diffrn_reflns_limit_k_min     -14
_diffrn_reflns_limit_k_max     14
_diffrn_reflns_limit_l_min     -23
_diffrn_reflns_limit_l_max     23
_diffrn_standards_number     0
_diffrn_standards_interval_count     0
_diffrn_standards_interval_time     0
_diffrn_standards_decay_%     0
_refine_special_details
;
Refinement of <i>F</i>^2^ against ALL reflections. The weighted <i>R</i>-factor
<i>wR</i> and
goodness of fit <i>S</i> are based on <i>F</i>^2^, conventional
<i>R</i>-factors <i>R</i> are based
on <i>F</i>, with <i>F</i> set to zero for negative <i>F</i>^2^. The threshold
expression of
<i>F</i>^2^ > \s(<i>F</i>^2^) is used only for calculating <i>R</i>-factors(gt)
<i>etc</i>. and is
not relevant to the choice of reflections for refinement. <i>R</i>-factors
based
on <i>F</i>^2^ are statistically about twice as large as those based on
<i>F</i>, and <i>R</i>-
factors based on ALL data will be even larger.
;
_reflns_number_total     9619
_reflns_number_gt     6284
_reflns_threshold_expression     I>2\s(I)
_refine_ls_structure_factor_coef     Fsqd
_refine_ls_matrix_type     full
_refine_ls_R_factor_all     0.0960
_refine_ls_R_factor_gt     0.0521
_refine_ls_wR_factor_gt     0.1295
_refine_ls_wR_factor_ref     0.2088
_refine_ls_goodness_of_fit_ref     1.011
_refine_ls_restrained_S_all     1.011
_refine_ls_number_reflns     9619
_refine_ls_number_parameters     528
_refine_ls_number_restraints     0
_refine_ls_hydrogen_treatment     constr
_refine_ls_weighting_scheme     calc
_refine_ls_weighting_details
              'calc w=1/[\s^2^(Fo^2^)+(0.1P)^2^+9.88P] where P=(Fo^2^+2Fc^2^)/3'
_atom_sites_solution_hydrogens     geom
_atom_sites_solution_primary     direct
_atom_sites_solution_secondary     difmap
_refine_ls_shift/su_max     0.001
_refine_ls_shift/su_mean     0.000
_refine_diff_density_max     1.008
_refine_diff_density_min     -1.482
_refine_ls_extinction_method     'SHELXL97 (Sheldrick, 2008)'
_refine_ls_extinction_coef     0.0078(8)
_refine_ls_extinction_expression
                                  'Fc^*^=kFc[1+0.001xFc^2^\l^3^/sin(2\q)]^-1/4^'
loop_
    _atom_type_symbol
    _atom_type_description
    _atom_type_scat_dispersion_real
    _atom_type_scat_dispersion_imag
    _atom_type_scat_source
    'C' 'C' 0.0033 0.0016
                         'International Tables Vol C Tables 4.2.6.8 and 6.1.1.4'
    'H' 'H' 0.0000 0.0000
                         'International Tables Vol C Tables 4.2.6.8 and 6.1.1.4'
    'O' 'O' 0.0106 0.0060
                         'International Tables Vol C Tables 4.2.6.8 and 6.1.1.4'
    'Br' 'Br' -0.2901 2.4595
                         'International Tables Vol C Tables 4.2.6.8 and 6.1.1.4'
_computing_data_collection     'RAPID-AUTO (Rigaku/MSC 2004)'
_computing_cell_refinement     'RAPID-AUTO (Rigaku/MSC 2004)'
_computing_data_reduction     'RAPID-AUTO (Rigaku/MSC 2004)'
_computing_structure_solution     'SHELXS97 (Sheldrick, 2008)'
_computing_structure_refinement     'SHELXL97 (Sheldrick, 2008)'
_computing_molecular_graphics     'SHELXTL (Sheldrick, 2008)'
_computing_publication_material     'SHELXTL (Sheldrick, 2008)'
loop_
    _atom_site_type_symbol
    _atom_site_label
    _atom_site_fract_x
    _atom_site_fract_y
    _atom_site_fract_z
    _atom_site_U_iso_or_equiv
    _atom_site_adp_type
    _atom_site_calc_flag
    _atom_site_refinement_flags
    _atom_site_occupancy
    _atom_site_disorder_assembly
    _atom_site_disorder_group
    Br Br1 0.68949(6) 0.53790(6) 0.94933(4) 0.0416(2) Uani d . 1 . .
    Br Br2 0.15252(7) 1.26868(6) 0.81324(4) 0.0466(2) Uani d . 1 . .
    O O1 0.4066(4) 0.6110(3) 0.8623(2) 0.0326(9) Uani d . 1 . .
    O O2 0.1981(4) 0.9873(4) 0.7210(2) 0.0335(9) Uani d . 1 . .
    C C1 0.4635(5) 0.7316(5) 0.8845(3) 0.0264(11) Uani d . 1 . .
    C C2 0.5619(5) 0.7565(5) 0.9475(3) 0.0277(11) Uani d . 1 . .
    C C3 0.6255(5) 0.8719(5) 0.9705(3) 0.0275(11) Uani d . 1 . .
    H H3 0.6919 0.8879 1.0125 0.033 Uiso calc R 1 . .
    C C4 0.5947(5) 0.9682(5) 0.9333(3) 0.0237(10) Uani d . 1 . .
    C C5 0.6642(5) 1.0863(5) 0.9536(3) 0.0295(12) Uani d . 1 . .
    H H5 0.7345 1.1014 0.9933 0.035 Uiso calc R 1 . .
    C C6 0.6342(6) 1.1803(5) 0.9181(3) 0.0322(12) Uani d . 1 . .
    H H6 0.6831 1.2594 0.9328 0.039 Uiso calc R 1 . .
    C C7 0.5298(5) 1.1581(5) 0.8595(3) 0.0296(12) Uani d . 1 . .
    H H7 0.5083 1.2231 0.8345 0.036 Uiso calc R 1 . .
    C C8 0.4587(5) 1.0448(5) 0.8378(3) 0.0265(11) Uani d . 1 . .
    H H8 0.3881 1.0323 0.7983 0.032 Uiso calc R 1 . .
    C C9 0.4892(5) 0.9457(5) 0.8736(3) 0.0228(10) Uani d . 1 . .
    C C10 0.4211(5) 0.8242(5) 0.8502(3) 0.0249(11) Uani d . 1 . .
    C C11 0.4446(7) 0.5474(6) 0.7968(4) 0.0405(15) Uani d . 1 . .
    H H11A 0.4382 0.5978 0.7579 0.049 Uiso calc R 1 . .
    H H11B 0.3885 0.4693 0.7790 0.049 Uiso calc R 1 . .
    H H11C 0.5330 0.5316 0.8087 0.049 Uiso calc R 1 . .
    C C12 0.5882(6) 0.6603(6) 0.9942(4) 0.0340(13) Uani d . 1 . .
    H H12A 0.5059 0.6172 1.0012 0.041 Uiso calc R 1 . .
    H H12B 0.6349 0.7010 1.0440 0.041 Uiso calc R 1 . .
    C C13 0.3048(5) 0.7976(5) 0.7883(3) 0.0279(11) Uani d . 1 . .
    H H13A 0.3281 0.8296 0.7442 0.034 Uiso calc R 1 . .
    H H13B 0.2809 0.7076 0.7735 0.034 Uiso calc R 1 . .
    C C14 0.1470(5) 0.9488(5) 0.7794(3) 0.0303(12) Uani d . 1 . .
    C C15 0.0549(5) 1.0166(5) 0.8078(3) 0.0292(12) Uani d . 1 . .
    C C16 -0.0010(5) 0.9820(5) 0.8653(3) 0.0322(12) Uani d . 1 . .
    H H16 -0.0608 1.0291 0.8855 0.039 Uiso calc R 1 . .
    C C17 0.0295(5) 0.8775(5) 0.8945(3) 0.0299(12) Uani d . 1 . .
    C C18 -0.0321(6) 0.8375(6) 0.9509(4) 0.0379(14) Uani d . 1 . .
    H H18 -0.0941 0.8830 0.9700 0.045 Uiso calc R 1 . .
    C C19 -0.0049(6) 0.7361(6) 0.9784(4) 0.0401(15) Uani d . 1 . .
    H H19 -0.0461 0.7118 1.0171 0.048 Uiso calc R 1 . .
    C C20 0.0852(6) 0.6667(6) 0.9491(4) 0.0358(13) Uani d . 1 . .
    H H20 0.1018 0.5937 0.9669 0.043 Uiso calc R 1 . .
    C C21 0.1490(5) 0.7032(5) 0.8951(3) 0.0304(12) Uani d . 1 . .
    H H21 0.2101 0.6558 0.8766 0.037 Uiso calc R 1 . .
    C C22 0.1247(5) 0.8112(5) 0.8667(3) 0.0289(12) Uani d . 1 . .
    C C23 0.1905(5) 0.8540(5) 0.8109(3) 0.0279(11) Uani d . 1 . .
    C C24 0.1469(6) 0.9104(6) 0.6506(3) 0.0379(14) Uani d . 1 . .
    H H24A 0.1588 0.8252 0.6535 0.046 Uiso calc R 1 . .
    H H24B 0.1912 0.9374 0.6119 0.046 Uiso calc R 1 . .
    H H24C 0.0556 0.9158 0.6384 0.046 Uiso calc R 1 . .
    C C25 0.0176(6) 1.1246(6) 0.7760(4) 0.0399(15) Uani d . 1 . .
    H H25A -0.0643 1.1447 0.7906 0.048 Uiso calc R 1 . .
    H H25B 0.0056 1.1049 0.7209 0.048 Uiso calc R 1 . .
    Br Br3 0.56974(7) 0.93399(6) 0.41869(5) 0.0514(2) Uani d . 1 . .
    Br Br4 0.75222(7) 0.32634(6) 0.74313(5) 0.0537(2) Uani d . 1 . .
    O O3 0.8614(4) 0.8227(3) 0.4593(2) 0.0326(9) Uani d . 1 . .
    O O4 0.9745(3) 0.4825(3) 0.6532(2) 0.0258(8) Uani d . 1 . .
    C C26 0.7776(5) 0.7143(5) 0.4496(3) 0.0261(11) Uani d . 1 . .
    C C27 0.6639(5) 0.7017(5) 0.3961(3) 0.0297(12) Uani d . 1 . .
    C C28 0.5789(6) 0.5975(6) 0.3849(3) 0.0330(13) Uani d . 1 . .
    H H28 0.5016 0.5900 0.3508 0.040 Uiso calc R 1 . .
    C C29 0.6038(5) 0.4998(5) 0.4235(3) 0.0305(12) Uani d . 1 . .
    C C30 0.5189(6) 0.3890(6) 0.4085(4) 0.0366(14) Uani d . 1 . .
    H H30 0.4429 0.3807 0.3732 0.044 Uiso calc R 1 . .
    C C31 0.5443(6) 0.2931(6) 0.4442(4) 0.0435(16) Uani d . 1 . .
    H H31 0.4871 0.2185 0.4328 0.052 Uiso calc R 1 . .
    C C32 0.6551(6) 0.3061(5) 0.4973(4) 0.0392(14) Uani d . 1 . .
    H H32 0.6721 0.2399 0.5223 0.047 Uiso calc R 1 . .
    C C33 0.7398(6) 0.4133(5) 0.5141(3) 0.0316(12) Uani d . 1 . .
    H H33 0.8148 0.4199 0.5501 0.038 Uiso calc R 1 . .
    C C34 0.7157(5) 0.5142(5) 0.4778(3) 0.0263(11) Uani d . 1 . .
    C C35 0.8012(5) 0.6269(5) 0.4929(3) 0.0252(11) Uani d . 1 . .
    C C36 0.9685(6) 0.8085(6) 0.4207(4) 0.0404(15) Uani d . 1 . .
    H H36A 1.0170 0.7473 0.4398 0.048 Uiso calc R 1 . .
    H H36B 1.0238 0.8873 0.4290 0.048 Uiso calc R 1 . .
    H H36C 0.9375 0.7814 0.3672 0.048 Uiso calc R 1 . .
    C C37 0.6374(6) 0.8036(6) 0.3563(4) 0.0404(15) Uani d . 1 . .
    H H37A 0.5747 0.7714 0.3103 0.048 Uiso calc R 1 . .
    H H37B 0.7171 0.8386 0.3416 0.048 Uiso calc R 1 . .
    C C38 0.9161(5) 0.6505(5) 0.5552(3) 0.0265(11) Uani d . 1 . .
    H H38A 0.9686 0.5830 0.5475 0.032 Uiso calc R 1 . .
    H H38B 0.9693 0.7278 0.5526 0.032 Uiso calc R 1 . .
    C C39 0.9041(5) 0.5749(5) 0.6763(3) 0.0260(11) Uani d . 1 . .
    C C40 0.8609(5) 0.5745(5) 0.7451(3) 0.0276(11) Uani d . 1 . .
    C C41 0.7961(5) 0.6662(5) 0.7709(3) 0.0294(12) Uani d . 1 . .
    H H41 0.7642 0.6653 0.8163 0.035 Uiso calc R 1 . .
    C C42 0.7752(5) 0.7620(5) 0.7320(3) 0.0288(12) Uani d . 1 . .
    C C43 0.7128(6) 0.8609(6) 0.7612(4) 0.0371(14) Uani d . 1 . .
    H H43 0.6834 0.8615 0.8075 0.045 Uiso calc R 1 . .
    C C44 0.6945(6) 0.9555(6) 0.7231(4) 0.0400(15) Uani d . 1 . .
    H H44 0.6532 1.0214 0.7434 0.048 Uiso calc R 1 . .
    C C45 0.7362(5) 0.9554(5) 0.6550(4) 0.0347(13) Uani d . 1 . .
    H H45 0.7240 1.0218 0.6294 0.042 Uiso calc R 1 . .
    C C46 0.7948(5) 0.8601(5) 0.6244(3) 0.0287(12) Uani d . 1 . .
    H H46 0.8222 0.8611 0.5777 0.034 Uiso calc R 1 . .
    C C47 0.8148(5) 0.7603(4) 0.6617(3) 0.0230(10) Uani d . 1 . .
    C C48 0.8787(5) 0.6599(5) 0.6321(3) 0.0263(11) Uani d . 1 . .
    C C49 1.1086(5) 0.5184(5) 0.6793(3) 0.0316(12) Uani d . 1 . .
    H H49A 1.1388 0.5881 0.6571 0.038 Uiso calc R 1 . .
    H H49B 1.1548 0.4494 0.6649 0.038 Uiso calc R 1 . .
    H H49C 1.1239 0.5423 0.7337 0.038 Uiso calc R 1 . .
    C C50 0.8807(6) 0.4714(6) 0.7862(4) 0.0361(14) Uani d . 1 . .
    H H50A 0.8744 0.4981 0.8393 0.043 Uiso calc R 1 . .
    H H50B 0.9674 0.4490 0.7837 0.043 Uiso calc R 1 . .
loop_
    _atom_site_aniso_label
    _atom_site_aniso_U_11
    _atom_site_aniso_U_22
    _atom_site_aniso_U_33
    _atom_site_aniso_U_12
    _atom_site_aniso_U_13
    _atom_site_aniso_U_23
    Br1 0.0362(4) 0.0310(3) 0.0661(5) 0.0103(3) 0.0220(3) 0.0179(3)
    Br2 0.0432(4) 0.0341(3) 0.0608(5) 0.0022(3) 0.0023(3) 0.0118(3)
    O1 0.033(2) 0.0176(18) 0.046(2) 0.0013(15) 0.0142(18) -0.0001(17)
    O2 0.030(2) 0.036(2) 0.032(2) -0.0096(17) 0.0052(17) 0.0057(18)
    C1 0.021(3) 0.021(2) 0.036(3) -0.002(2) 0.014(2) -0.005(2)
    C2 0.023(3) 0.028(3) 0.033(3) 0.001(2) 0.009(2) 0.007(2)
    C3 0.019(3) 0.030(3) 0.032(3) 0.003(2) 0.005(2) 0.003(2)
    C4 0.020(2) 0.024(2) 0.026(3) 0.001(2) 0.008(2) -0.001(2)
    C5 0.023(3) 0.024(3) 0.038(3) -0.003(2) 0.008(2) -0.003(2)
    C6 0.029(3) 0.027(3) 0.039(3) -0.003(2) 0.010(2) 0.004(2)
    C7 0.028(3) 0.025(3) 0.037(3) 0.001(2) 0.012(2) 0.006(2)
    C8 0.022(3) 0.027(3) 0.030(3) 0.000(2) 0.009(2) 0.001(2)
    C9 0.021(2) 0.023(2) 0.026(3) 0.0016(19) 0.014(2) 0.001(2)
    C10 0.020(2) 0.026(3) 0.029(3) 0.001(2) 0.010(2) 0.004(2)
    C11 0.043(4) 0.028(3) 0.047(4) 0.005(3) 0.011(3) -0.009(3)
    C12 0.030(3) 0.035(3) 0.044(3) 0.008(2) 0.013(3) 0.017(3)
    C13 0.027(3) 0.029(3) 0.027(3) 0.000(2) 0.008(2) 0.000(2)
    C14 0.023(3) 0.036(3) 0.030(3) -0.006(2) 0.002(2) 0.007(2)
    C15 0.025(3) 0.024(3) 0.037(3) 0.003(2) 0.006(2) 0.001(2)
    C16 0.021(3) 0.034(3) 0.042(3) 0.003(2) 0.008(2) 0.003(3)
    C17 0.018(3) 0.035(3) 0.036(3) 0.001(2) 0.004(2) 0.005(2)
    C18 0.022(3) 0.046(4) 0.048(4) 0.002(3) 0.012(3) 0.009(3)
    C19 0.030(3) 0.050(4) 0.038(3) -0.011(3) 0.011(3) 0.011(3)
    C20 0.027(3) 0.037(3) 0.041(3) -0.005(2) 0.002(3) 0.010(3)
    C21 0.020(3) 0.030(3) 0.041(3) -0.002(2) 0.005(2) 0.008(2)
    C22 0.020(3) 0.030(3) 0.031(3) -0.008(2) 0.001(2) -0.001(2)
    C23 0.021(3) 0.027(3) 0.035(3) -0.002(2) 0.007(2) 0.004(2)
    C24 0.032(3) 0.042(3) 0.034(3) -0.012(3) 0.003(3) 0.004(3)
    C25 0.026(3) 0.043(4) 0.054(4) 0.010(3) 0.005(3) 0.016(3)
    Br3 0.0450(4) 0.0384(4) 0.0830(6) 0.0193(3) 0.0279(4) 0.0220(4)
    Br4 0.0385(4) 0.0360(4) 0.0887(6) -0.0014(3) 0.0077(4) 0.0240(4)
    O3 0.029(2) 0.0239(19) 0.044(2) -0.0045(16) 0.0124(18) 0.0047(18)
    O4 0.0193(18) 0.0227(18) 0.035(2) 0.0035(14) 0.0042(15) 0.0030(16)
    C26 0.025(3) 0.023(2) 0.031(3) 0.005(2) 0.007(2) 0.005(2)
    C27 0.027(3) 0.029(3) 0.035(3) 0.006(2) 0.008(2) 0.007(2)
    C28 0.025(3) 0.037(3) 0.036(3) 0.002(2) 0.004(2) 0.007(3)
    C29 0.024(3) 0.030(3) 0.034(3) -0.002(2) 0.008(2) -0.003(2)
    C30 0.027(3) 0.035(3) 0.043(3) -0.005(2) 0.003(3) 0.001(3)
    C31 0.034(3) 0.032(3) 0.060(4) -0.010(3) 0.006(3) 0.006(3)
    C32 0.042(4) 0.024(3) 0.051(4) -0.001(2) 0.013(3) 0.004(3)
    C33 0.028(3) 0.024(3) 0.040(3) -0.001(2) 0.008(2) 0.001(2)
    C34 0.023(3) 0.018(2) 0.032(3) -0.0050(19) 0.004(2) -0.009(2)
    C35 0.022(3) 0.024(3) 0.030(3) 0.002(2) 0.013(2) -0.001(2)
    C36 0.039(3) 0.036(3) 0.049(4) -0.005(3) 0.024(3) 0.007(3)
    C37 0.033(3) 0.039(3) 0.051(4) 0.008(3) 0.008(3) 0.010(3)
    C38 0.019(2) 0.030(3) 0.030(3) 0.000(2) 0.009(2) 0.002(2)
    C39 0.020(3) 0.027(3) 0.029(3) 0.001(2) 0.006(2) 0.001(2)
    C40 0.025(3) 0.029(3) 0.024(3) -0.007(2) 0.003(2) 0.000(2)
    C41 0.021(3) 0.035(3) 0.031(3) 0.001(2) 0.008(2) 0.001(2)
    C42 0.018(2) 0.032(3) 0.034(3) 0.002(2) 0.009(2) -0.003(2)
    C43 0.026(3) 0.036(3) 0.045(4) 0.001(2) 0.012(3) -0.008(3)
    C44 0.030(3) 0.035(3) 0.054(4) 0.009(3) 0.014(3) -0.007(3)
    C45 0.026(3) 0.025(3) 0.051(4) 0.005(2) 0.004(3) 0.003(3)
    C46 0.023(3) 0.027(3) 0.038(3) 0.004(2) 0.013(2) 0.001(2)
    C47 0.013(2) 0.018(2) 0.035(3) 0.0007(18) 0.006(2) -0.006(2)
    C48 0.019(2) 0.023(3) 0.038(3) -0.001(2) 0.011(2) 0.006(2)
    C49 0.022(3) 0.029(3) 0.041(3) 0.001(2) 0.006(2) 0.000(2)
    C50 0.028(3) 0.047(4) 0.036(3) 0.004(3) 0.005(2) 0.016(3)
_geom_special_details
;
All e.s.d.'s (except the e.s.d. in the dihedral angle between two l.s. planes)
are estimated using the full covariance matrix. The cell e.s.d.'s are taken
into account individually in the estimation of e.s.d.'s in distances, angles
and torsion angles; correlations between e.s.d.'s in cell parameters are only
used when they are defined by crystal symmetry. An approximate (isotropic)
treatment of cell e.s.d.'s is used for estimating e.s.d.'s involving l.s.
planes.
;
loop_
    _geom_bond_atom_site_label_1
    _geom_bond_atom_site_label_2
    _geom_bond_site_symmetry_2
    _geom_bond_distance
    _geom_bond_publ_flag
    Br1 C12 . 1.983(6) ?
    Br2 C25 . 1.993(7) ?
    O1 C1 . 1.384(6) ?
    O1 C11 . 1.432(7) ?
    O2 C14 . 1.382(7) ?
    O2 C24 . 1.430(7) ?
    C1 C10 . 1.378(8) ?
    C1 C2 . 1.417(8) ?
    C2 C3 . 1.357(8) ?
    C2 C12 . 1.506(7) ?
    C3 C4 . 1.407(7) ?
    C3 H3 . 0.9500 ?
    C4 C5 . 1.403(7) ?
    C4 C9 . 1.426(7) ?
    C5 C6 . 1.364(8) ?
    C5 H5 . 0.9500 ?
    C6 C7 . 1.406(8) ?
    C6 H6 . 0.9500 ?
    C7 C8 . 1.367(8) ?
    C7 H7 . 0.9500 ?
    C8 C9 . 1.420(7) ?
    C8 H8 . 0.9500 ?
    C9 C10 . 1.432(7) ?
    C10 C13 . 1.527(7) ?
    C11 H11A . 0.9800 ?
    C11 H11B . 0.9800 ?
    C11 H11C . 0.9800 ?
    C12 H12A . 0.9900 ?
    C12 H12B . 0.9900 ?
    C13 C23 . 1.514(8) ?
    C13 H13A . 0.9900 ?
    C13 H13B . 0.9900 ?
    C14 C23 . 1.377(8) ?
    C14 C15 . 1.414(8) ?
    C15 C16 . 1.375(8) ?
    C15 C25 . 1.489(8) ?
    C16 C17 . 1.411(8) ?
    C16 H16 . 0.9500 ?
    C17 C18 . 1.413(8) ?
    C17 C22 . 1.426(8) ?
    C18 C19 . 1.355(9) ?
    C18 H18 . 0.9500 ?
    C19 C20 . 1.412(9) ?
    C19 H19 . 0.9500 ?
    C20 C21 . 1.373(8) ?
    C20 H20 . 0.9500 ?
    C21 C22 . 1.422(8) ?
    C21 H21 . 0.9500 ?
    C22 C23 . 1.441(8) ?
    C24 H24A . 0.9800 ?
    C24 H24B . 0.9800 ?
    C24 H24C . 0.9800 ?
    C25 H25A . 0.9900 ?
    C25 H25B . 0.9900 ?
    Br3 C37 . 1.971(7) ?
    Br4 C50 . 1.977(7) ?
    O3 C26 . 1.392(6) ?
    O3 C36 . 1.441(7) ?
    O4 C39 . 1.388(6) ?
    O4 C49 . 1.434(6) ?
    C26 C35 . 1.377(7) ?
    C26 C27 . 1.428(8) ?
    C27 C28 . 1.360(8) ?
    C27 C37 . 1.479(8) ?
    C28 C29 . 1.422(8) ?
    C28 H28 . 0.9500 ?
    C29 C30 . 1.412(8) ?
    C29 C34 . 1.420(8) ?
    C30 C31 . 1.373(9) ?
    C30 H30 . 0.9500 ?
    C31 C32 . 1.401(9) ?
    C31 H31 . 0.9500 ?
    C32 C33 . 1.380(8) ?
    C32 H32 . 0.9500 ?
    C33 C34 . 1.427(8) ?
    C33 H33 . 0.9500 ?
    C34 C35 . 1.432(7) ?
    C35 C38 . 1.522(7) ?
    C36 H36A . 0.9800 ?
    C36 H36B . 0.9800 ?
    C36 H36C . 0.9800 ?
    C37 H37A . 0.9900 ?
    C37 H37B . 0.9900 ?
    C38 C48 . 1.518(8) ?
    C38 H38A . 0.9900 ?
    C38 H38B . 0.9900 ?
    C39 C48 . 1.370(8) ?
    C39 C40 . 1.411(8) ?
    C40 C41 . 1.358(8) ?
    C40 C50 . 1.493(8) ?
    C41 C42 . 1.398(8) ?
    C41 H41 . 0.9500 ?
    C42 C47 . 1.419(8) ?
    C42 C43 . 1.422(8) ?
    C43 C44 . 1.375(9) ?
    C43 H43 . 0.9500 ?
    C44 C45 . 1.390(9) ?
    C44 H44 . 0.9500 ?
    C45 C46 . 1.376(8) ?
    C45 H45 . 0.9500 ?
    C46 C47 . 1.418(8) ?
    C46 H46 . 0.9500 ?
    C47 C48 . 1.447(7) ?
    C49 H49A . 0.9800 ?
    C49 H49B . 0.9800 ?
    C49 H49C . 0.9800 ?
    C50 H50A . 0.9900 ?
    C50 H50B . 0.9900 ?
loop_
    _geom_angle_atom_site_label_1
    _geom_angle_atom_site_label_2
    _geom_angle_atom_site_label_3
    _geom_angle_site_symmetry_1
    _geom_angle_site_symmetry_3
    _geom_angle
    _geom_angle_publ_flag
    C1 O1 C11 . . 114.4(4) ?
    C14 O2 C24 . . 112.8(4) ?
    C10 C1 O1 . . 121.7(5) ?
    C10 C1 C2 . . 121.6(5) ?
    O1 C1 C2 . . 116.6(5) ?
    C3 C2 C1 . . 119.8(5) ?
    C3 C2 C12 . . 119.0(5) ?
    C1 C2 C12 . . 121.0(5) ?
    C2 C3 C4 . . 121.2(5) ?
    C2 C3 H3 . . 119.4 ?
    C4 C3 H3 . . 119.4 ?
    C5 C4 C3 . . 122.0(5) ?
    C5 C4 C9 . . 118.9(5) ?
    C3 C4 C9 . . 119.2(5) ?
    C6 C5 C4 . . 122.3(5) ?
    C6 C5 H5 . . 118.9 ?
    C4 C5 H5 . . 118.9 ?
    C5 C6 C7 . . 118.9(5) ?
    C5 C6 H6 . . 120.6 ?
    C7 C6 H6 . . 120.6 ?
    C8 C7 C6 . . 121.2(5) ?
    C8 C7 H7 . . 119.4 ?
    C6 C7 H7 . . 119.4 ?
    C7 C8 C9 . . 120.7(5) ?
    C7 C8 H8 . . 119.6 ?
    C9 C8 H8 . . 119.6 ?
    C8 C9 C4 . . 118.1(5) ?
    C8 C9 C10 . . 122.4(5) ?
    C4 C9 C10 . . 119.4(5) ?
    C1 C10 C9 . . 118.4(5) ?
    C1 C10 C13 . . 120.7(5) ?
    C9 C10 C13 . . 120.8(5) ?
    O1 C11 H11A . . 109.5 ?
    O1 C11 H11B . . 109.5 ?
    H11A C11 H11B . . 109.5 ?
    O1 C11 H11C . . 109.5 ?
    H11A C11 H11C . . 109.5 ?
    H11B C11 H11C . . 109.5 ?
    C2 C12 Br1 . . 113.0(4) ?
    C2 C12 H12A . . 109.0 ?
    Br1 C12 H12A . . 109.0 ?
    C2 C12 H12B . . 109.0 ?
    Br1 C12 H12B . . 109.0 ?
    H12A C12 H12B . . 107.8 ?
    C23 C13 C10 . . 113.2(5) ?
    C23 C13 H13A . . 108.9 ?
    C10 C13 H13A . . 108.9 ?
    C23 C13 H13B . . 108.9 ?
    C10 C13 H13B . . 108.9 ?
    H13A C13 H13B . . 107.8 ?
    C23 C14 O2 . . 121.1(5) ?
    C23 C14 C15 . . 122.2(5) ?
    O2 C14 C15 . . 116.6(5) ?
    C16 C15 C14 . . 119.5(5) ?
    C16 C15 C25 . . 119.8(5) ?
    C14 C15 C25 . . 120.7(5) ?
    C15 C16 C17 . . 120.8(5) ?
    C15 C16 H16 . . 119.6 ?
    C17 C16 H16 . . 119.6 ?
    C16 C17 C18 . . 121.2(5) ?
    C16 C17 C22 . . 119.4(5) ?
    C18 C17 C22 . . 119.4(5) ?
    C19 C18 C17 . . 121.6(6) ?
    C19 C18 H18 . . 119.2 ?
    C17 C18 H18 . . 119.2 ?
    C18 C19 C20 . . 119.4(6) ?
    C18 C19 H19 . . 120.3 ?
    C20 C19 H19 . . 120.3 ?
    C21 C20 C19 . . 121.0(6) ?
    C21 C20 H20 . . 119.5 ?
    C19 C20 H20 . . 119.5 ?
    C20 C21 C22 . . 120.7(6) ?
    C20 C21 H21 . . 119.7 ?
    C22 C21 H21 . . 119.7 ?
    C21 C22 C17 . . 117.8(5) ?
    C21 C22 C23 . . 122.7(5) ?
    C17 C22 C23 . . 119.5(5) ?
    C14 C23 C22 . . 118.0(5) ?
    C14 C23 C13 . . 121.0(5) ?
    C22 C23 C13 . . 121.0(5) ?
    O2 C24 H24A . . 109.5 ?
    O2 C24 H24B . . 109.5 ?
    H24A C24 H24B . . 109.5 ?
    O2 C24 H24C . . 109.5 ?
    H24A C24 H24C . . 109.5 ?
    H24B C24 H24C . . 109.5 ?
    C15 C25 Br2 . . 110.0(4) ?
    C15 C25 H25A . . 109.7 ?
    Br2 C25 H25A . . 109.7 ?
    C15 C25 H25B . . 109.7 ?
    Br2 C25 H25B . . 109.7 ?
    H25A C25 H25B . . 108.2 ?
    C26 O3 C36 . . 112.8(4) ?
    C39 O4 C49 . . 111.6(4) ?
    C35 C26 O3 . . 120.9(5) ?
    C35 C26 C27 . . 122.0(5) ?
    O3 C26 C27 . . 116.9(5) ?
    C28 C27 C26 . . 119.1(5) ?
    C28 C27 C37 . . 121.1(5) ?
    C26 C27 C37 . . 119.8(5) ?
    C27 C28 C29 . . 121.2(5) ?
    C27 C28 H28 . . 119.4 ?
    C29 C28 H28 . . 119.4 ?
    C30 C29 C34 . . 119.7(5) ?
    C30 C29 C28 . . 120.9(5) ?
    C34 C29 C28 . . 119.3(5) ?
    C31 C30 C29 . . 121.1(6) ?
    C31 C30 H30 . . 119.4 ?
    C29 C30 H30 . . 119.4 ?
    C30 C31 C32 . . 119.5(6) ?
    C30 C31 H31 . . 120.2 ?
    C32 C31 H31 . . 120.2 ?
    C33 C32 C31 . . 121.1(6) ?
    C33 C32 H32 . . 119.4 ?
    C31 C32 H32 . . 119.4 ?
    C32 C33 C34 . . 120.4(6) ?
    C32 C33 H33 . . 119.8 ?
    C34 C33 H33 . . 119.8 ?
    C29 C34 C33 . . 118.0(5) ?
    C29 C34 C35 . . 119.4(5) ?
    C33 C34 C35 . . 122.5(5) ?
    C26 C35 C34 . . 118.6(5) ?
    C26 C35 C38 . . 120.3(5) ?
    C34 C35 C38 . . 121.2(5) ?
    O3 C36 H36A . . 109.5 ?
    O3 C36 H36B . . 109.5 ?
    H36A C36 H36B . . 109.5 ?
    O3 C36 H36C . . 109.5 ?
    H36A C36 H36C . . 109.5 ?
    H36B C36 H36C . . 109.5 ?
    C27 C37 Br3 . . 111.7(5) ?
    C27 C37 H37A . . 109.3 ?
    Br3 C37 H37A . . 109.3 ?
    C27 C37 H37B . . 109.3 ?
    Br3 C37 H37B . . 109.3 ?
    H37A C37 H37B . . 107.9 ?
    C48 C38 C35 . . 112.8(4) ?
    C48 C38 H38A . . 109.0 ?
    C35 C38 H38A . . 109.0 ?
    C48 C38 H38B . . 109.0 ?
    C35 C38 H38B . . 109.0 ?
    H38A C38 H38B . . 107.8 ?
    C48 C39 O4 . . 119.6(5) ?
    C48 C39 C40 . . 123.4(5) ?
    O4 C39 C40 . . 117.0(5) ?
    C41 C40 C39 . . 118.7(5) ?
    C41 C40 C50 . . 121.1(5) ?
    C39 C40 C50 . . 120.2(5) ?
    C40 C41 C42 . . 121.4(5) ?
    C40 C41 H41 . . 119.3 ?
    C42 C41 H41 . . 119.3 ?
    C41 C42 C47 . . 119.9(5) ?
    C41 C42 C43 . . 121.1(6) ?
    C47 C42 C43 . . 119.0(5) ?
    C44 C43 C42 . . 120.6(6) ?
    C44 C43 H43 . . 119.7 ?
    C42 C43 H43 . . 119.7 ?
    C43 C44 C45 . . 120.4(6) ?
    C43 C44 H44 . . 119.8 ?
    C45 C44 H44 . . 119.8 ?
    C46 C45 C44 . . 120.6(6) ?
    C46 C45 H45 . . 119.7 ?
    C44 C45 H45 . . 119.7 ?
    C45 C46 C47 . . 120.8(5) ?
    C45 C46 H46 . . 119.6 ?
    C47 C46 H46 . . 119.6 ?
    C46 C47 C42 . . 118.6(5) ?
    C46 C47 C48 . . 122.4(5) ?
    C42 C47 C48 . . 119.0(5) ?
    C39 C48 C47 . . 117.3(5) ?
    C39 C48 C38 . . 121.9(5) ?
    C47 C48 C38 . . 120.8(5) ?
    O4 C49 H49A . . 109.5 ?
    O4 C49 H49B . . 109.5 ?
    H49A C49 H49B . . 109.5 ?
    O4 C49 H49C . . 109.5 ?
    H49A C49 H49C . . 109.5 ?
    H49B C49 H49C . . 109.5 ?
    C40 C50 Br4 . . 111.0(4) ?
    C40 C50 H50A . . 109.4 ?
    Br4 C50 H50A . . 109.4 ?
    C40 C50 H50B . . 109.4 ?
    Br4 C50 H50B . . 109.4 ?
    H50A C50 H50B . . 108.0 ?
loop_
    _geom_torsion_atom_site_label_1
    _geom_torsion_atom_site_label_2
    _geom_torsion_atom_site_label_3
    _geom_torsion_atom_site_label_4
    _geom_torsion_site_symmetry_1
    _geom_torsion_site_symmetry_2
    _geom_torsion_site_symmetry_3
    _geom_torsion_site_symmetry_4
    _geom_torsion
    _geom_torsion_publ_flag
    C11 O1 C1 C10 . . . . 79.3(6) ?
    C11 O1 C1 C2 . . . . -104.8(6) ?
    C10 C1 C2 C3 . . . . -6.9(8) ?
    O1 C1 C2 C3 . . . . 177.3(5) ?
    C10 C1 C2 C12 . . . . 166.7(5) ?
    O1 C1 C2 C12 . . . . -9.1(8) ?
    C1 C2 C3 C4 . . . . 0.6(8) ?
    C12 C2 C3 C4 . . . . -173.1(5) ?
    C2 C3 C4 C5 . . . . -176.2(5) ?
    C2 C3 C4 C9 . . . . 4.3(8) ?
    C3 C4 C5 C6 . . . . -179.5(5) ?
    C9 C4 C5 C6 . . . . 0.0(8) ?
    C4 C5 C6 C7 . . . . 0.3(9) ?
    C5 C6 C7 C8 . . . . 0.0(9) ?
    C6 C7 C8 C9 . . . . -0.5(8) ?
    C7 C8 C9 C4 . . . . 0.8(8) ?
    C7 C8 C9 C10 . . . . -176.8(5) ?
    C5 C4 C9 C8 . . . . -0.5(7) ?
    C3 C4 C9 C8 . . . . 179.0(5) ?
    C5 C4 C9 C10 . . . . 177.1(5) ?
    C3 C4 C9 C10 . . . . -3.3(7) ?
    O1 C1 C10 C9 . . . . -176.7(5) ?
    C2 C1 C10 C9 . . . . 7.7(8) ?
    O1 C1 C10 C13 . . . . 2.8(8) ?
    C2 C1 C10 C13 . . . . -172.8(5) ?
    C8 C9 C10 C1 . . . . 175.0(5) ?
    C4 C9 C10 C1 . . . . -2.6(7) ?
    C8 C9 C10 C13 . . . . -4.5(7) ?
    C4 C9 C10 C13 . . . . 177.9(5) ?
    C3 C2 C12 Br1 . . . . -106.9(6) ?
    C1 C2 C12 Br1 . . . . 79.5(6) ?
    C1 C10 C13 C23 . . . . 111.3(6) ?
    C9 C10 C13 C23 . . . . -69.1(6) ?
    C24 O2 C14 C23 . . . . 80.2(7) ?
    C24 O2 C14 C15 . . . . -103.8(6) ?
    C23 C14 C15 C16 . . . . -5.0(9) ?
    O2 C14 C15 C16 . . . . 179.1(5) ?
    C23 C14 C15 C25 . . . . 175.2(6) ?
    O2 C14 C15 C25 . . . . -0.7(8) ?
    C14 C15 C16 C17 . . . . -2.1(9) ?
    C25 C15 C16 C17 . . . . 177.7(5) ?
    C15 C16 C17 C18 . . . . -176.7(6) ?
    C15 C16 C17 C22 . . . . 3.5(9) ?
    C16 C17 C18 C19 . . . . 178.9(6) ?
    C22 C17 C18 C19 . . . . -1.3(9) ?
    C17 C18 C19 C20 . . . . -1.4(10) ?
    C18 C19 C20 C21 . . . . 2.5(9) ?
    C19 C20 C21 C22 . . . . -0.8(9) ?
    C20 C21 C22 C17 . . . . -1.8(8) ?
    C20 C21 C22 C23 . . . . 179.1(5) ?
    C16 C17 C22 C21 . . . . -177.3(5) ?
    C18 C17 C22 C21 . . . . 2.9(8) ?
    C16 C17 C22 C23 . . . . 1.7(8) ?
    C18 C17 C22 C23 . . . . -178.0(5) ?
    O2 C14 C23 C22 . . . . -174.2(5) ?
    C15 C14 C23 C22 . . . . 10.1(8) ?
    O2 C14 C23 C13 . . . . 6.5(8) ?
    C15 C14 C23 C13 . . . . -169.2(5) ?
    C21 C22 C23 C14 . . . . 170.7(5) ?
    C17 C22 C23 C14 . . . . -8.3(8) ?
    C21 C22 C23 C13 . . . . -10.0(8) ?
    C17 C22 C23 C13 . . . . 171.0(5) ?
    C10 C13 C23 C14 . . . . 111.8(6) ?
    C10 C13 C23 C22 . . . . -67.5(7) ?
    C16 C15 C25 Br2 . . . . 103.3(6) ?
    C14 C15 C25 Br2 . . . . -76.9(7) ?
    C36 O3 C26 C35 . . . . 82.7(7) ?
    C36 O3 C26 C27 . . . . -100.6(6) ?
    C35 C26 C27 C28 . . . . -3.2(9) ?
    O3 C26 C27 C28 . . . . -179.8(5) ?
    C35 C26 C27 C37 . . . . 174.1(5) ?
    O3 C26 C27 C37 . . . . -2.6(8) ?
    C26 C27 C28 C29 . . . . -2.4(9) ?
    C37 C27 C28 C29 . . . . -179.6(6) ?
    C27 C28 C29 C30 . . . . -176.3(6) ?
    C27 C28 C29 C34 . . . . 3.8(9) ?
    C34 C29 C30 C31 . . . . -1.9(9) ?
    C28 C29 C30 C31 . . . . 178.2(6) ?
    C29 C30 C31 C32 . . . . 1.3(10) ?
    C30 C31 C32 C33 . . . . -0.6(11) ?
    C31 C32 C33 C34 . . . . 0.5(10) ?
    C30 C29 C34 C33 . . . . 1.7(8) ?
    C28 C29 C34 C33 . . . . -178.3(5) ?
    C30 C29 C34 C35 . . . . -179.8(5) ?
    C28 C29 C34 C35 . . . . 0.2(8) ?
    C32 C33 C34 C29 . . . . -1.1(9) ?
    C32 C33 C34 C35 . . . . -179.5(6) ?
    O3 C26 C35 C34 . . . . -176.5(5) ?
    C27 C26 C35 C34 . . . . 7.0(8) ?
    O3 C26 C35 C38 . . . . 3.4(8) ?
    C27 C26 C35 C38 . . . . -173.1(5) ?
    C29 C34 C35 C26 . . . . -5.4(8) ?
    C33 C34 C35 C26 . . . . 173.0(5) ?
    C29 C34 C35 C38 . . . . 174.7(5) ?
    C33 C34 C35 C38 . . . . -6.9(8) ?
    C28 C27 C37 Br3 . . . . 98.3(6) ?
    C26 C27 C37 Br3 . . . . -78.9(6) ?
    C26 C35 C38 C48 . . . . 114.1(6) ?
    C34 C35 C38 C48 . . . . -66.1(6) ?
    C49 O4 C39 C48 . . . . 90.5(6) ?
    C49 O4 C39 C40 . . . . -90.2(6) ?
    C48 C39 C40 C41 . . . . -3.3(8) ?
    O4 C39 C40 C41 . . . . 177.4(5) ?
    C48 C39 C40 C50 . . . . 173.6(5) ?
    O4 C39 C40 C50 . . . . -5.7(7) ?
    C39 C40 C41 C42 . . . . -2.1(8) ?
    C50 C40 C41 C42 . . . . -178.9(5) ?
    C40 C41 C42 C47 . . . . 4.2(8) ?
    C40 C41 C42 C43 . . . . -176.8(5) ?
    C41 C42 C43 C44 . . . . 179.0(6) ?
    C47 C42 C43 C44 . . . . -2.0(9) ?
    C42 C43 C44 C45 . . . . 0.4(9) ?
    C43 C44 C45 C46 . . . . 0.8(9) ?
    C44 C45 C46 C47 . . . . -0.4(9) ?
    C45 C46 C47 C42 . . . . -1.2(8) ?
    C45 C46 C47 C48 . . . . -178.5(5) ?
    C41 C42 C47 C46 . . . . -178.7(5) ?
    C43 C42 C47 C46 . . . . 2.3(8) ?
    C41 C42 C47 C48 . . . . -1.2(8) ?
    C43 C42 C47 C48 . . . . 179.8(5) ?
    O4 C39 C48 C47 . . . . -174.7(4) ?
    C40 C39 C48 C47 . . . . 6.0(8) ?
    O4 C39 C48 C38 . . . . 5.1(8) ?
    C40 C39 C48 C38 . . . . -174.2(5) ?
    C46 C47 C48 C39 . . . . 173.7(5) ?
    C42 C47 C48 C39 . . . . -3.7(7) ?
    C46 C47 C48 C38 . . . . -6.1(8) ?
    C42 C47 C48 C38 . . . . 176.6(5) ?
    C35 C38 C48 C39 . . . . 114.0(6) ?
    C35 C38 C48 C47 . . . . -66.3(6) ?
    C41 C40 C50 Br4 . . . . 97.5(6) ?
    C39 C40 C50 Br4 . . . . -79.2(6) ?
loop_
    _geom_hbond_atom_site_label_D
    _geom_hbond_atom_site_label_H
    _geom_hbond_atom_site_label_A
    _geom_hbond_site_symmetry_A
    _geom_hbond_distance_DH
    _geom_hbond_distance_HA
    _geom_hbond_distance_DA
    _geom_hbond_angle_DHA
    C12 H12A Br1 2_667 0.99 2.91 3.867(6) 164.1
    C37 H37B O2 2_676 0.99 2.56 3.384(8) 140.6
    C8 H8 O2 . 0.95 2.26 3.197(7) 168.4
    C11 H11C Br1 . 0.98 2.86 3.575(7) 130.6
    C21 H21 O1 . 0.95 2.25 3.145(7) 156.3
    C33 H33 O4 . 0.95 2.32 3.244(7) 164.1
    C46 H46 O3 . 0.95 2.26 3.197(7) 167.5
    C5 H5 Cg4 2_677 0.95 2.63 3.511(7) 155.1
    C49 H49B Cg7 2_766 0.98 2.73 3.505(7) 136.1
    C43 H43 Cg1 . 0.95 2.71 3.625(7) 161.1
