# Supplementary material for: Bis(3-bromo­methyl-2-meth­oxy-1-naphth­yl)methane
Source: Acta Crystallogr Sect E Struct Rep Online. 2008 Aug 30;64(Pt 9):o1861. doi: 10.1107/S1600536808027529 (PMC2960732; doi:10.1107/S1600536808027529)
Supplement: Supplementary file 2 [file e-64-o1861-Isup2.hkl]

# 
# h,k,l, Fc-squared, Fo-squared, sigma(Fo-squared) and status flag 
# 
data_I
_shelx_title ' Y2461 in P-1' 
_shelx_refln_list_code          4 
_shelx_F_calc_maximum      273.95 
_exptl_crystal_F_000      1032.00 
_reflns_d_resolution_high  0.7701 
 
loop_ 
 _symmetry_equiv_pos_as_xyz 
 'x, y, z' 
 '-x, -y, -z' 
 
_cell_length_a    10.6812 
_cell_length_b    11.1429 
_cell_length_c    18.4311 
_cell_angle_alpha  99.327 
_cell_angle_beta   98.326 
_cell_angle_gamma  96.296 
 
_shelx_F_squared_multiplier     1.000 
 
loop_ 
 _refln_index_h 
 _refln_index_k 
 _refln_index_l 
 _refln_F_squared_calc 
 _refln_F_squared_meas 
 _refln_F_squared_sigma 
 _refln_observed_status 
   2   0   0     1584.21     1455.50     23.54 o 
   3   0   0     1730.16     1637.11     29.76 o 
   4   0   0       17.28       22.08      9.78 o 
   5   0   0      310.30      318.42     26.10 o 
   6   0   0       24.05       52.95     18.25 o 
   7   0   0     8649.06     8733.52    286.64 o 
   8   0   0      224.18      255.11     42.06 o 
   9   0   0      544.48      551.04     64.76 o 
  10   0   0      190.41      223.77     54.76 o 
  11   0   0      625.70      777.91     98.52 o 
  12   0   0       84.17       95.19     33.57 o 
  13   0   0       44.24       71.52     58.65 o 
 -13   1   0      952.40     1387.51    219.57 o 
 -12   1   0        4.89        6.76     13.18 o 
 -11   1   0      270.05      278.80     31.32 o 
 -10   1   0        1.70       -1.94      8.90 o 
  -9   1   0      782.17      743.66     56.80 o 
  -8   1   0      427.52      392.75     30.17 o 
  -7   1   0     2319.76     2149.77     88.92 o 
  -6   1   0       59.85       92.39     19.55 o 
  -5   1   0      304.97      318.09     24.79 o 
  -4   1   0     1093.98      975.52     34.24 o 
  -3   1   0     1338.78     1210.01     27.62 o 
  -2   1   0    22831.44    22510.66    374.69 o 
   2   1   0     1041.96      850.17     18.74 o 
   3   1   0     6790.53     6070.46    103.85 o 
   4   1   0     1651.41     1740.18     44.63 o 
   5   1   0    18343.36    17124.42    369.71 o 
   6   1   0        6.26       -2.77      9.03 o 
   7   1   0     1244.79     1146.15     49.11 o 
   8   1   0     2199.20     2311.45    119.78 o 
   9   1   0      514.14      481.67     68.51 o 
  10   1   0      969.22     1000.09    105.14 o 
  11   1   0       63.72       62.73     80.33 o 
  12   1   0       17.68      -18.90     40.73 o 
  13   1   0       17.49       39.59     53.44 o 
 -13   2   0       33.88       37.08     36.09 o 
 -12   2   0       70.55       61.22     24.77 o 
 -11   2   0      843.51      833.10     43.72 o 
 -10   2   0     2332.45     2384.82     99.03 o 
  -9   2   0     1730.32     1586.60     78.99 o 
  -8   2   0     1884.73     1742.83     58.85 o 
  -7   2   0      246.28      211.45     15.29 o 
  -6   2   0      290.10      270.65     14.14 o 
  -5   2   0     3705.94     3424.68    130.26 o 
  -4   2   0      747.79      599.42     20.47 o 
  -3   2   0     7928.09     7441.45    243.78 o 
  -2   2   0       20.77       35.09      3.27 o 
  -1   2   0     2703.59     2423.79     33.01 o 
   0   2   0        0.69       10.65      2.71 o 
   1   2   0     8813.43     8451.30    151.86 o 
   2   2   0    12796.35    12671.96    229.96 o 
   3   2   0     8364.12     7899.02    145.76 o 
   4   2   0     1548.19     1270.89     35.41 o 
   5   2   0    15979.32    15383.05    338.13 o 
   6   2   0      631.58      623.45     34.25 o 
   7   2   0     3732.90     3681.37    104.85 o 
   8   2   0     2930.06     2918.66    102.48 o 
   9   2   0      308.62      305.94     43.01 o 
  10   2   0     2112.44     2191.78    166.26 o 
  11   2   0      100.39      218.83     75.12 o 
  12   2   0      313.06      367.74    161.86 o 
  13   2   0      152.33      164.58     84.57 o 
 -13   3   0       31.97       55.66     55.56 o 
 -12   3   0     1723.63     1713.49     62.83 o 
 -11   3   0      116.64      117.56     24.59 o 
 -10   3   0      217.69      193.88     20.62 o 
  -9   3   0     2461.38     2274.30     68.08 o 
  -8   3   0      233.44      234.38     17.32 o 
  -7   3   0      239.55      263.78     22.56 o 
  -6   3   0    11310.43    10186.00    398.06 o 
  -5   3   0    11797.89    10542.19    469.67 o 
  -4   3   0     4737.94     4636.96    219.34 o 
  -3   3   0     4958.50     4436.50     54.32 o 
  -2   3   0    27154.57    27215.65    425.56 o 
  -1   3   0       27.68       21.76      4.15 o 
   0   3   0     1062.71      923.78     22.99 o 
   1   3   0      484.96      401.72     16.67 o 
   2   3   0     8816.16     7974.45    147.17 o 
   3   3   0     9336.43     9135.99    192.42 o 
   4   3   0       24.44       19.59      9.66 o 
   5   3   0      349.39      371.03     31.55 o 
   6   3   0      691.38      595.22     38.23 o 
   7   3   0      166.32      167.43     27.95 o 
   8   3   0     1276.41     1315.82     74.44 o 
   9   3   0     1887.37     1858.08    135.95 o 
  10   3   0     1822.05     1946.46    111.52 o 
  11   3   0       11.05       12.06     38.12 o 
  12   3   0      638.87      687.30    131.62 o 
 -13   4   0       49.09       44.39     20.87 o 
 -12   4   0      360.38      370.63     37.83 o 
 -11   4   0      372.44      402.34     28.78 o 
 -10   4   0       40.08       37.57     13.89 o 
  -9   4   0      633.60      533.50     32.53 o 
  -8   4   0        1.72       -0.99      7.87 o 
  -7   4   0     1284.16     1252.78     39.97 o 
  -6   4   0     2556.96     2416.42     57.03 o 
  -5   4   0       31.19       22.84      6.82 o 
  -4   4   0    13909.83    13064.16    196.44 o 
  -3   4   0    10803.23    10267.57    140.74 o 
  -2   4   0     2219.44     2105.37     45.02 o 
  -1   4   0      203.23      170.26      9.42 o 
   0   4   0     3741.61     3400.92    194.60 o 
   1   4   0     3517.41     2842.56     57.03 o 
   2   4   0       73.58       77.96     11.33 o 
   3   4   0     9929.63     9483.32    199.33 o 
   4   4   0     3066.00     2814.91     74.63 o 
   5   4   0      519.28      533.58     35.36 o 
   6   4   0     2977.34     2911.22     94.76 o 
   7   4   0     1112.79     1083.00     78.42 o 
   8   4   0      764.82      791.16     62.30 o 
   9   4   0      390.33      407.57     68.15 o 
  10   4   0       35.96       71.25     42.41 o 
  11   4   0       82.77       97.93     68.27 o 
  12   4   0      309.59      368.71    114.26 o 
 -13   5   0        4.77      -14.43     14.43 o 
 -12   5   0      500.58      474.16     45.17 o 
 -11   5   0      625.91      645.53     67.57 o 
 -10   5   0     1680.72     1720.84     60.31 o 
  -9   5   0     1090.83      989.05     48.06 o 
  -8   5   0      715.70      682.36     34.22 o 
  -7   5   0      185.22      180.91     24.53 o 
  -6   5   0     2681.67     2699.06    129.69 o 
  -5   5   0     1153.75     1214.86     27.82 o 
  -4   5   0     1163.15     1177.59     26.10 o 
  -3   5   0      109.13      137.65     10.08 o 
  -2   5   0      102.29      114.06     12.03 o 
  -1   5   0    12125.92    11046.24    181.90 o 
   0   5   0     7034.97     6219.46    122.99 o 
   1   5   0    12528.79    11883.70    260.98 o 
   2   5   0     6916.82     6835.44    159.67 o 
   3   5   0       18.95       26.03     11.85 o 
   4   5   0       79.59      148.57     43.67 o 
   5   5   0      107.96      142.04     25.64 o 
   6   5   0     1100.83      981.83     59.36 o 
   7   5   0      805.97      768.25     60.40 o 
   8   5   0      612.32      584.34     61.72 o 
   9   5   0        1.13       -9.42     39.42 o 
  10   5   0      107.48       71.19     39.79 o 
  11   5   0      794.27      925.60    102.05 o 
  12   5   0        7.86      -25.74     55.72 o 
 -13   6   0       12.01        0.20      8.08 o 
 -12   6   0      446.98      457.00     33.78 o 
 -11   6   0      266.41      279.08     38.89 o 
 -10   6   0      310.16      347.83     26.46 o 
  -9   6   0       96.21       72.56     22.00 o 
  -8   6   0      538.48      492.73     59.05 o 
  -7   6   0     4803.61     5296.32    383.44 o 
  -6   6   0        3.29        6.95      6.89 o 
  -5   6   0     3441.70     3690.81     65.14 o 
  -4   6   0      132.11      151.29     32.70 o 
  -3   6   0    10071.34     9828.58    174.65 o 
  -2   6   0     2848.72     2515.87     52.20 o 
  -1   6   0       18.44       36.37     10.66 o 
   0   6   0      476.02      441.74     51.47 o 
   1   6   0     4273.13     4041.86     96.03 o 
   2   6   0     1797.51     1648.99     54.66 o 
   3   6   0       75.39       68.91     18.14 o 
   4   6   0     6246.23     5671.72    152.26 o 
   5   6   0     4526.39     4339.48    135.80 o 
   6   6   0     2002.30     1951.02     91.84 o 
   7   6   0      207.93      230.29     43.44 o 
   8   6   0     1158.79     1197.82    112.76 o 
   9   6   0       88.74       82.59     40.20 o 
  10   6   0       93.12       93.65     46.91 o 
  11   6   0      105.93      157.73     59.91 o 
 -12   7   0      381.99      405.13     33.40 o 
 -11   7   0      470.47      593.81     40.53 o 
 -10   7   0       20.80       23.00     12.98 o 
  -9   7   0     3343.86     3447.11    170.87 o 
  -8   7   0      407.82      441.31     31.06 o 
  -7   7   0      595.83      687.14     35.12 o 
  -6   7   0     1100.24     1103.78     36.04 o 
  -5   7   0      165.17      189.96     22.91 o 
  -4   7   0     2634.41     2859.19     80.20 o 
  -3   7   0        4.38       -1.41      8.05 o 
  -2   7   0     8416.22     7841.00    148.15 o 
  -1   7   0     1076.14      950.92     33.49 o 
   0   7   0        1.69       -1.00      6.80 o 
   1   7   0     3970.76     4082.35    106.81 o 
   2   7   0     1585.82     1540.94     73.68 o 
   3   7   0      795.98      733.72     54.45 o 
   4   7   0     2527.40     2301.17     91.08 o 
   5   7   0       50.49       41.41     28.46 o 
   6   7   0     2874.55     2864.20    148.68 o 
   7   7   0      881.96      850.26     76.76 o 
   8   7   0        3.62      -34.15     42.19 o 
   9   7   0      377.09      413.23     72.38 o 
  10   7   0      161.01      223.82     65.28 o 
 -12   8   0       83.55       54.44     21.86 o 
 -11   8   0       34.12        4.09     12.88 o 
 -10   8   0      356.12      414.60     40.40 o 
  -9   8   0      156.85      124.76     27.60 o 
  -8   8   0      597.13      651.33     77.62 o 
  -7   8   0     2037.33     2258.45     69.00 o 
  -6   8   0     2811.85     2952.33     86.00 o 
  -5   8   0      433.50      451.45     36.51 o 
  -4   8   0      316.31      300.47     46.28 o 
  -3   8   0      133.66      152.35     21.42 o 
  -2   8   0     4098.99     3902.31     98.32 o 
  -1   8   0     3579.29     3224.77     77.64 o 
   0   8   0     1820.86     1784.57     55.62 o 
   1   8   0     1035.88     1035.52     65.55 o 
   2   8   0     1259.01     1170.34     74.17 o 
   3   8   0       95.40       95.30     30.80 o 
   4   8   0       24.97        8.15     35.76 o 
   5   8   0      625.46      498.50     68.97 o 
   6   8   0      419.14      527.55     62.92 o 
   7   8   0      152.79      180.36     49.01 o 
   8   8   0      416.17      295.72    116.74 o 
   9   8   0     1706.29     1738.96    171.01 o 
  10   8   0      171.62      147.31     99.90 o 
 -11   9   0       37.22       38.47     25.06 o 
 -10   9   0       47.99       77.39     37.64 o 
  -9   9   0        0.80       -1.11     13.19 o 
  -8   9   0      335.16      341.83     41.75 o 
  -7   9   0      554.95      667.64     41.54 o 
  -6   9   0      511.82      685.19     39.66 o 
  -5   9   0     1690.79     1707.23     64.61 o 
  -4   9   0     3882.72     4007.22    101.08 o 
  -3   9   0       47.24       45.34     17.36 o 
  -2   9   0     2902.28     2983.50     89.81 o 
  -1   9   0     6451.41     6243.76    200.02 o 
   0   9   0      733.50      702.76     41.24 o 
   1   9   0     1067.42     1121.03     52.21 o 
   2   9   0     1176.92     1103.28     67.32 o 
   3   9   0     4488.16     4351.38    152.20 o 
   4   9   0      164.36      185.48     47.96 o 
   5   9   0        9.32       21.34     31.16 o 
   6   9   0       23.42       19.34     26.66 o 
   7   9   0      934.00      966.78    113.51 o 
   8   9   0       28.62        7.61     26.47 o 
   9   9   0      145.17      138.76     55.70 o 
 -11  10   0      718.92      857.65     91.18 o 
 -10  10   0      416.06      430.57     67.01 o 
  -9  10   0        5.37       -2.75     21.83 o 
  -8  10   0       99.66      126.71     30.08 o 
  -7  10   0      864.56     1146.09     62.48 o 
  -6  10   0      456.06      484.04     38.14 o 
  -5  10   0        3.38       -2.14     10.12 o 
  -4  10   0       13.79       21.44     15.55 o 
  -3  10   0     1650.60     1700.41     65.42 o 
  -2  10   0       57.24       50.98     18.51 o 
  -1  10   0     1228.77     1369.86     59.74 o 
   0  10   0     1307.23     1375.98     61.55 o 
   1  10   0     2925.44     2800.87    115.27 o 
   2  10   0      124.66       96.45     26.50 o 
   3  10   0      256.02      188.63     42.09 o 
   4  10   0       58.27       52.10     31.25 o 
   5  10   0      184.67      190.11     64.05 o 
   6  10   0       99.71       88.96     41.32 o 
   7  10   0       57.04       34.11     34.00 o 
   8  10   0      654.61      600.99    115.64 o 
 -10  11   0      225.83      263.86     54.92 o 
  -9  11   0       94.10      125.47     34.92 o 
  -8  11   0      892.59     1029.81     58.85 o 
  -7  11   0      249.57      329.12     44.64 o 
  -6  11   0     2352.24     2968.33    100.12 o 
  -5  11   0      493.71      542.07     43.78 o 
  -4  11   0       18.73       17.15     16.64 o 
  -3  11   0     1750.37     1930.04     77.50 o 
  -2  11   0       86.78      117.35     30.76 o 
  -1  11   0      112.79      102.81     26.61 o 
   0  11   0       45.88       49.45     24.23 o 
   1  11   0      164.71      148.53     38.47 o 
   2  11   0      260.97      285.02     42.06 o 
   3  11   0      926.92      999.76     76.81 o 
   4  11   0     2691.03     2685.78    116.48 o 
   5  11   0      232.03      281.62     74.08 o 
   6  11   0      585.05      558.54     94.04 o 
   7  11   0      189.85      199.17     60.39 o 
  -8  12   0      424.03      594.67     56.23 o 
  -7  12   0       94.54      122.47     35.53 o 
  -6  12   0      354.02      565.11     53.64 o 
  -5  12   0        0.58        5.87     13.80 o 
  -4  12   0       56.41       62.63     25.49 o 
  -3  12   0      686.09      792.11     55.86 o 
  -2  12   0     1714.03     2013.25    102.96 o 
  -1  12   0      480.59      484.24    143.69 o 
   0  12   0       15.04        7.23     23.71 o 
   1  12   0        9.21       -1.79     14.77 o 
   2  12   0     1128.72     1243.84     80.86 o 
   3  12   0      410.10      168.24    121.16 o 
   4  12   0        3.82        2.73     23.45 o 
   5  12   0      479.14      348.36    134.37 o 
  -7  13   0      122.62      127.58     31.62 o 
  -6  13   0        3.15       14.44     30.66 o 
  -5  13   0      421.75      403.04    131.11 o 
  -4  13   0      290.09      288.13     94.96 o 
  -3  13   0      389.61      383.76    128.85 o 
  -2  13   0       13.95      -11.57     20.54 o 
  -1  13   0     1877.52     2043.86     97.09 o 
   0  13   0        1.71       -5.03     21.65 o 
   1  13   0       23.96       37.90     29.86 o 
   2  13   0      164.63       60.14     60.46 o 
   3  13   0       45.83       28.98     28.39 o 
  -4  14   0       63.88        1.69     24.59 o 
  -3  14   0      737.77      761.19    231.21 o 
  -2  14   0      275.86      113.63     94.36 o 
  -1  14   0       23.46       23.09     25.00 o 
   0  14   0      207.33      134.68    147.41 o 
  -1 -14   1        1.98        3.39     21.44 o 
   0 -14   1      100.89       89.96     41.63 o 
   1 -14   1     1206.66     1330.91     81.66 o 
   2 -14   1      246.81       94.55     81.02 o 
   3 -14   1      563.15      498.56    160.81 o 
   4 -14   1       23.09       15.20     19.37 o 
  -4 -13   1       11.80       10.32     22.55 o 
  -3 -13   1      111.35      105.25     48.86 o 
  -2 -13   1       95.02       31.69     33.93 o 
  -1 -13   1        7.86        8.31     18.44 o 
   0 -13   1       82.54       88.32     44.55 o 
   1 -13   1       30.43       16.34     18.44 o 
   2 -13   1      153.94      130.26     64.04 o 
   3 -13   1      707.89      763.40     57.18 o 
   4 -13   1      400.66      370.65     42.72 o 
   5 -13   1      138.75      118.61     28.96 o 
   6 -13   1      203.53      243.82     36.22 o 
   7 -13   1       20.87       27.18     18.79 o 
  -6 -12   1      211.27      152.29     76.89 o 
  -5 -12   1      404.77      349.53    130.69 o 
  -4 -12   1      969.68     1088.54     89.99 o 
  -3 -12   1      110.23       96.68     42.39 o 
  -2 -12   1      573.36      602.10     64.65 o 
  -1 -12   1        2.02       17.97     19.53 o 
   0 -12   1      413.08      390.58     58.59 o 
   1 -12   1      202.26      216.90     37.76 o 
   2 -12   1       86.84       77.89     24.80 o 
   3 -12   1      307.12      270.18     35.66 o 
   4 -12   1        6.94       -3.53     13.57 o 
   5 -12   1      181.58      192.84     38.21 o 
   6 -12   1     1332.65     1603.09     72.30 o 
   7 -12   1       47.45       62.04     22.43 o 
   8 -12   1      793.19     1064.51     60.39 o 
  -7 -11   1      441.68      242.29     92.65 o 
  -6 -11   1      208.90      129.85     61.82 o 
  -5 -11   1      365.48      305.59    115.95 o 
  -4 -11   1      392.44      299.88    110.62 o 
  -3 -11   1      155.07      123.56     50.77 o 
  -2 -11   1     1116.08     1199.33     68.68 o 
  -1 -11   1     4924.83     5236.00    151.17 o 
   0 -11   1     2191.38     2230.77     84.93 o 
   1 -11   1      395.42      412.44     38.82 o 
   2 -11   1      334.39      347.50     38.23 o 
   3 -11   1      393.81      396.24     36.05 o 
   4 -11   1      317.54      327.41     36.85 o 
   5 -11   1        0.04        9.93     16.44 o 
   6 -11   1      348.76      363.48     35.30 o 
   7 -11   1     1060.92     1138.17     56.88 o 
   8 -11   1      133.94      160.58     27.89 o 
   9 -11   1       27.80       41.63     39.76 o 
  10 -11   1       22.17       28.84     26.39 o 
  -8 -10   1        8.24       52.05     52.65 o 
  -7 -10   1      438.30      394.49     82.50 o 
  -6 -10   1       23.36       48.93     34.50 o 
  -5 -10   1       14.62       36.42     29.43 o 
  -4 -10   1      695.52      593.40     58.79 o 
  -3 -10   1     1550.18     1547.00     79.77 o 
  -2 -10   1     2013.23     2002.70     89.53 o 
  -1 -10   1       27.29       45.60     23.07 o 
   0 -10   1      225.87      200.56     27.86 o 
   1 -10   1     2047.73     2086.47     79.04 o 
   2 -10   1       98.02      105.35     25.54 o 
   3 -10   1      895.82      845.56     51.72 o 
   4 -10   1     3319.11     3604.40    119.75 o 
   5 -10   1     2912.49     3196.07    113.64 o 
   6 -10   1       86.42      104.75     25.93 o 
   7 -10   1       14.45        1.44     14.04 o 
   8 -10   1      127.25      143.92     39.27 o 
   9 -10   1       43.62       58.74     26.50 o 
  10 -10   1        4.74      -56.37     56.37 o 
  -9  -9   1      910.94      933.83    106.53 o 
  -8  -9   1      514.94      530.11     79.71 o 
  -7  -9   1      653.26      654.86     94.69 o 
  -6  -9   1      859.61      748.65     75.38 o 
  -5  -9   1      345.44      290.45     48.69 o 
  -4  -9   1      169.20      147.18     47.59 o 
  -3  -9   1      140.74      138.23     32.48 o 
  -2  -9   1      234.07      286.40     31.36 o 
  -1  -9   1      327.15      313.23     29.80 o 
   0  -9   1     2876.60     2658.37     76.37 o 
   1  -9   1     6196.14     6093.93    136.78 o 
   2  -9   1     4007.25     4093.34    107.92 o 
   3  -9   1     3624.19     3690.07     89.98 o 
   4  -9   1     5066.43     5205.24    129.31 o 
   5  -9   1        3.45       -9.29     10.47 o 
   6  -9   1      996.65     1121.60     46.85 o 
   7  -9   1     1524.28     1787.98     61.44 o 
   8  -9   1     1001.62     1290.37     68.36 o 
   9  -9   1       28.46       12.16     19.82 o 
  10  -9   1      865.06     1082.16     65.28 o 
  11  -9   1       81.07       80.95     22.41 o 
 -10  -8   1        0.64       -7.59     42.03 o 
  -9  -8   1      198.71      240.40     63.72 o 
  -8  -8   1      144.69      156.43     49.72 o 
  -7  -8   1     1080.36      980.05     86.20 o 
  -6  -8   1     2231.16     2334.75    136.63 o 
  -5  -8   1      563.57      526.00     55.68 o 
  -4  -8   1     1124.40     1153.59     67.87 o 
  -3  -8   1      505.76      432.22     52.28 o 
  -2  -8   1      786.21      879.69     50.08 o 
  -1  -8   1     1017.37      948.64     40.31 o 
   0  -8   1      651.48      613.98     31.33 o 
   1  -8   1      193.66      189.17     23.04 o 
   2  -8   1     6059.59     6060.91    122.28 o 
   3  -8   1       27.37       54.02     13.19 o 
   4  -8   1      165.83      158.33     20.18 o 
   5  -8   1     1680.67     1740.95     57.14 o 
   6  -8   1      978.71     1078.84     40.54 o 
   7  -8   1      113.67      123.11     21.20 o 
   8  -8   1      389.06      415.18     33.63 o 
   9  -8   1     2558.52     2773.48    115.57 o 
  10  -8   1     1589.15     1762.13     66.96 o 
  11  -8   1        3.58      -10.25     15.47 o 
  12  -8   1      253.20      239.01     36.63 o 
 -11  -7   1       30.08       70.19     50.73 o 
 -10  -7   1       35.98       62.81     62.32 o 
  -9  -7   1        9.67        9.72     26.33 o 
  -8  -7   1      726.33      819.88    101.40 o 
  -7  -7   1      285.82      317.54     52.41 o 
  -6  -7   1      375.48      485.30     54.68 o 
  -5  -7   1       71.37       87.52     38.13 o 
  -4  -7   1     4641.70     4498.33    154.12 o 
  -3  -7   1      662.62      645.67     42.25 o 
  -2  -7   1      967.71      930.73     44.94 o 
  -1  -7   1      466.28      397.13     23.84 o 
   0  -7   1     2354.29     2318.32     60.93 o 
   1  -7   1     2061.55     1922.62     47.23 o 
   2  -7   1     1177.10     1075.78     33.32 o 
   3  -7   1     4053.73     4039.53     86.48 o 
   4  -7   1      486.93      559.12     25.50 o 
   5  -7   1      168.74      185.10     16.08 o 
   6  -7   1     2517.53     2596.97     61.15 o 
   7  -7   1     9425.45    10572.73    511.00 o 
   8  -7   1      964.71     1142.07     64.18 o 
   9  -7   1      232.70      239.13     31.21 o 
  10  -7   1      553.69      550.57     33.03 o 
  11  -7   1       29.92       31.92     16.66 o 
  12  -7   1      287.11      272.09     31.93 o 
 -11  -6   1      570.29      623.69     95.73 o 
 -10  -6   1      169.11      203.85     71.47 o 
  -9  -6   1      129.55      133.30     78.29 o 
  -8  -6   1     1147.87     1172.42    103.90 o 
  -7  -6   1      220.13      215.14     50.08 o 
  -6  -6   1     2710.03     2619.13    109.22 o 
  -5  -6   1      781.65      671.74     48.57 o 
  -4  -6   1       10.54       17.97     16.62 o 
  -3  -6   1      171.36      143.56     21.09 o 
  -2  -6   1     1206.25     1142.68     43.12 o 
  -1  -6   1    14053.51    12627.06    291.81 o 
   0  -6   1     1677.09     1581.89     40.27 o 
   1  -6   1    14290.83    13195.52    238.23 o 
   2  -6   1     1234.81     1079.15     28.59 o 
   3  -6   1     1002.60      921.40     24.05 o 
   4  -6   1      471.43      484.70     20.30 o 
   5  -6   1       74.99       85.01     13.82 o 
   6  -6   1     1063.28     1069.67     45.74 o 
   7  -6   1       55.81       48.36     15.10 o 
   8  -6   1      678.72      652.90     36.33 o 
   9  -6   1       59.95       56.66     17.81 o 
  10  -6   1      593.93      672.45     37.67 o 
  11  -6   1      117.05      134.16     22.93 o 
  12  -6   1      645.30      697.07     43.81 o 
  13  -6   1       41.74       36.03     22.35 o 
 -12  -5   1      211.18      288.30    112.94 o 
 -11  -5   1       99.55      135.30     54.31 o 
 -10  -5   1       97.56       88.22     43.24 o 
  -9  -5   1      690.94      792.84     79.42 o 
  -8  -5   1      715.89      742.46     78.99 o 
  -7  -5   1      288.38      261.01     51.09 o 
  -6  -5   1     2355.83     2243.17     88.21 o 
  -5  -5   1       13.28        3.41     11.81 o 
  -4  -5   1       33.37       26.84     25.25 o 
  -3  -5   1     8542.32     7880.70    173.39 o 
  -2  -5   1      278.95      273.46     19.49 o 
  -1  -5   1    13070.74    12923.79    264.04 o 
   0  -5   1        5.79        6.06      4.80 o 
   1  -5   1      511.79      421.87     19.89 o 
   2  -5   1       15.99        7.15      4.87 o 
   3  -5   1      687.98      574.27     17.77 o 
   4  -5   1    17528.52    16923.87    259.34 o 
   5  -5   1       30.16       34.48      7.50 o 
   6  -5   1     2014.98     2082.50    150.39 o 
   7  -5   1       88.55       87.26     15.20 o 
   8  -5   1      106.16      123.69     14.99 o 
   9  -5   1      116.66      104.01     17.06 o 
  10  -5   1       36.68       49.02     15.41 o 
  11  -5   1      565.87      604.67     34.12 o 
  12  -5   1      159.83      153.77     22.76 o 
  13  -5   1       61.04       13.54     14.07 o 
 -12  -4   1        3.30       53.27    108.50 o 
 -11  -4   1       83.48      200.74     85.54 o 
 -10  -4   1     1980.85     2145.71    127.51 o 
  -9  -4   1     2323.24     2486.09    146.61 o 
  -8  -4   1      255.71      248.89     41.06 o 
  -7  -4   1      664.37      675.69     51.14 o 
  -6  -4   1     2357.48     2261.35     79.14 o 
  -5  -4   1      430.03      384.73     30.47 o 
  -4  -4   1      928.85      966.91     46.75 o 
  -3  -4   1      491.15      700.46     35.83 o 
  -2  -4   1     3188.95     2340.76     50.74 o 
  -1  -4   1      112.92      109.02     11.82 o 
   0  -4   1     2754.70     2312.22     35.68 o 
   1  -4   1     2722.76     2667.59     42.21 o 
   2  -4   1    17924.57    17547.96    266.32 o 
   3  -4   1      193.41      174.93     11.56 o 
   4  -4   1     4637.17     4339.85     59.68 o 
   5  -4   1     6491.07     6287.87    396.14 o 
   6  -4   1     5750.59     5127.59    269.99 o 
   7  -4   1     1063.73      917.25     31.18 o 
   8  -4   1       47.54       47.68     10.85 o 
   9  -4   1     2127.73     2074.32     77.45 o 
  10  -4   1      278.54      210.87     21.22 o 
  11  -4   1       32.44       26.04     15.46 o 
  12  -4   1      396.14      376.86     31.63 o 
  13  -4   1        2.86       22.26     21.70 o 
 -12  -3   1     1161.33     1314.20    176.64 o 
 -11  -3   1     1304.29     1364.88    162.02 o 
 -10  -3   1       32.31      -10.43     33.73 o 
  -9  -3   1     1054.81     1146.07     78.26 o 
  -8  -3   1     2508.54     2386.50    119.61 o 
  -7  -3   1     1758.39     1686.12     81.96 o 
  -6  -3   1     1229.11     1101.25     57.99 o 
  -5  -3   1     5140.89     4771.04    113.23 o 
  -4  -3   1    10986.25    10308.77    216.21 o 
  -3  -3   1     3876.39     3489.30     70.85 o 
  -2  -3   1     1129.16     1046.19     25.44 o 
  -1  -3   1    16629.88    16358.86    317.54 o 
   0  -3   1     1114.32      986.56     15.50 o 
   1  -3   1     6225.10     5694.11     80.56 o 
   2  -3   1       74.12       94.77      7.69 o 
   3  -3   1     7289.13     7096.16     87.20 o 
   4  -3   1      221.61      218.23     10.22 o 
   5  -3   1     4001.93     3527.13    122.39 o 
   6  -3   1      779.18      677.09     21.92 o 
   7  -3   1     6202.42     6023.53    210.49 o 
   8  -3   1     1963.64     1882.06     53.78 o 
   9  -3   1     3198.86     3064.75     79.93 o 
  10  -3   1      721.83      733.16     41.37 o 
  11  -3   1      802.48      845.95     48.64 o 
  12  -3   1      325.73      335.16     31.59 o 
  13  -3   1       44.74       -5.23     18.66 o 
 -13  -2   1       44.00       31.12     94.50 o 
 -12  -2   1       37.56        0.16     23.62 o 
 -11  -2   1      487.89      517.75    102.73 o 
 -10  -2   1      373.16      350.21     79.24 o 
  -9  -2   1       11.63      -38.29     38.29 o 
  -8  -2   1     2666.98     2584.14     95.93 o 
  -7  -2   1      612.29      616.10     40.31 o 
  -6  -2   1     1308.08     1209.94     46.94 o 
  -5  -2   1    13105.44    12198.31    262.86 o 
  -4  -2   1     8162.51     7722.80    152.31 o 
  -3  -2   1     6067.31     5422.33    106.07 o 
  -2  -2   1    37917.16    41022.79    927.45 o 
  -1  -2   1    10405.18     9886.12    159.29 o 
   0  -2   1       52.61       55.75      2.54 o 
   1  -2   1     1739.71     1528.80     23.54 o 
   2  -2   1    18398.73    18013.84    231.10 o 
   3  -2   1     1308.11     1101.74     25.49 o 
   4  -2   1      699.10      633.38     18.75 o 
   5  -2   1      809.18      811.70     37.30 o 
   6  -2   1    10293.54    10240.49    570.92 o 
   7  -2   1     9088.82     9013.76    446.93 o 
   8  -2   1      734.49      670.42     32.79 o 
   9  -2   1      108.26      112.24     25.30 o 
  10  -2   1      177.88      143.24     20.65 o 
  11  -2   1      290.10      287.55     28.88 o 
  12  -2   1      275.49      355.16     48.14 o 
  13  -2   1       82.15       46.66     42.69 o 
 -13  -1   1      384.18      549.71    122.59 o 
 -12  -1   1      365.12      387.51     95.86 o 
 -11  -1   1      735.95      814.30    111.43 o 
 -10  -1   1      799.91      884.69    100.86 o 
  -9  -1   1      598.54      659.76     78.15 o 
  -8  -1   1       17.60        1.63     25.25 o 
  -7  -1   1     6298.06     6132.93    219.06 o 
  -6  -1   1      384.79      346.78     25.15 o 
  -5  -1   1       51.63       70.78     14.73 o 
  -4  -1   1        2.32       20.21      7.08 o 
  -3  -1   1      526.29      447.88     14.72 o 
  -2  -1   1     1270.54     1086.16     19.22 o 
   2  -1   1     9969.87     9460.67    520.76 o 
   3  -1   1      646.92      565.27     18.00 o 
   4  -1   1      547.15      528.65     34.63 o 
   5  -1   1      259.71      275.29     21.36 o 
   6  -1   1        3.78        0.81      7.33 o 
   7  -1   1     1623.88     1317.86     64.67 o 
   8  -1   1     1066.09     1080.41     66.33 o 
   9  -1   1      111.73      101.62     22.49 o 
  10  -1   1     2779.86     2573.03    169.80 o 
  11  -1   1      186.06      175.79     31.95 o 
  12  -1   1      848.90      744.88    220.11 o 
  13  -1   1      138.35       81.64     86.36 o 
 -13   0   1     1393.77     1912.51    295.44 o 
 -12   0   1        4.65       -0.75     10.25 o 
 -11   0   1       24.94       45.59     17.65 o 
 -10   0   1      218.32      226.23     94.37 o 
  -9   0   1       55.68       39.10     29.49 o 
  -8   0   1     1834.19     1768.66     98.40 o 
  -7   0   1     1733.03     1753.88     85.49 o 
  -6   0   1     8054.60     7772.48    240.05 o 
  -5   0   1      314.40      359.54     28.38 o 
  -4   0   1     7748.06     7346.90    194.36 o 
  -3   0   1     9437.00     9546.28    237.86 o 
  -2   0   1      200.63      167.82      9.31 o 
   2   0   1      950.96      865.30     15.64 o 
   3   0   1    53347.97    59611.73   1466.69 o 
   4   0   1    13745.34    12877.98    244.54 o 
   5   0   1    10934.14     9763.79    191.99 o 
   6   0   1     1405.22     1271.26     42.40 o 
   7   0   1     3448.15     3400.30    125.41 o 
   8   0   1     1072.72     1087.91     71.88 o 
   9   0   1      297.70      349.86     86.57 o 
  10   0   1      141.73      168.83     48.56 o 
  11   0   1      676.75      692.99     91.35 o 
  12   0   1       26.99       33.94     21.02 o 
  13   0   1      126.68      157.25     71.05 o 
 -13   1   1        6.52      -20.15     38.56 o 
 -12   1   1       56.19       44.42     23.07 o 
 -11   1   1      308.63      339.98     28.50 o 
 -10   1   1     6104.66     5774.04    272.35 o 
  -9   1   1      617.68      635.26     40.87 o 
  -8   1   1    10789.84    10161.03    512.88 o 
  -7   1   1      874.10      850.00     51.62 o 
  -6   1   1       63.35       68.63      9.49 o 
  -5   1   1      141.03      101.39      8.80 o 
  -4   1   1     3480.38     3160.90     66.18 o 
  -3   1   1     2334.71     2157.23     38.32 o 
  -2   1   1     3837.79     3545.32     77.78 o 
   1   1   1    27401.53    31507.15    621.20 o 
   2   1   1     8869.22     9271.55    159.59 o 
   3   1   1     1038.83     1117.56     62.95 o 
   4   1   1       25.93       33.32      9.78 o 
   5   1   1     4626.58     4202.42     88.30 o 
   6   1   1       16.75       23.22     10.81 o 
   7   1   1      535.69      490.40     40.13 o 
   8   1   1     4455.41     4394.91    125.29 o 
   9   1   1      667.49      691.99     76.04 o 
  10   1   1      507.90      587.77     83.50 o 
  11   1   1       99.17      163.43     61.27 o 
  12   1   1      699.68      831.28    196.40 o 
  13   1   1        7.40       83.09     61.74 o 
 -13   2   1      183.29      133.43    114.65 o 
 -12   2   1      828.72      911.79     66.38 o 
 -11   2   1       10.86       19.10     12.53 o 
 -10   2   1      260.73      239.72     22.10 o 
  -9   2   1     1282.84     1098.15     64.07 o 
  -8   2   1      312.19      297.59     18.98 o 
  -7   2   1      746.21      827.66     29.99 o 
  -6   2   1     2078.06     1965.55     38.35 o 
  -5   2   1    24180.28    23616.62    682.74 o 
  -4   2   1     1182.50     1028.70     21.78 o 
  -3   2   1     8334.51     7532.32     90.25 o 
  -2   2   1    24712.96    25732.87    364.22 o 
  -1   2   1     6135.77     5858.60     96.81 o 
   0   2   1     2082.90     1924.45     31.24 o 
   1   2   1        1.10        8.11     11.40 o 
   2   2   1     1444.41     1207.80     29.83 o 
   3   2   1     1664.67     1422.52     33.35 o 
   4   2   1     7354.57     7328.10    174.35 o 
   5   2   1     1535.33     1436.15     45.19 o 
   6   2   1     2450.15     2224.43     66.90 o 
   7   2   1     1420.99     1321.39     68.68 o 
   8   2   1     3446.62     3363.98    118.96 o 
   9   2   1      289.71      285.22     41.07 o 
  10   2   1     1598.59     1849.52    233.25 o 
  11   2   1      148.69      207.94     72.52 o 
  12   2   1        3.01       96.44     63.21 o 
  13   2   1       91.22      138.33    128.72 o 
 -13   3   1       25.48      -23.15     33.58 o 
 -12   3   1      170.82      183.99     22.73 o 
 -11   3   1     1099.91     1065.95     58.94 o 
 -10   3   1       35.66       40.33     12.61 o 
  -9   3   1      634.49      597.54     27.42 o 
  -8   3   1       69.34       85.25     12.02 o 
  -7   3   1     3156.89     2956.26    124.59 o 
  -6   3   1     1138.59     1156.24     31.59 o 
  -5   3   1     4851.18     4519.99    225.77 o 
  -4   3   1    14662.13    14108.85    278.42 o 
  -3   3   1    17541.12    16578.74    230.73 o 
  -2   3   1     8375.00     7961.49    118.07 o 
  -1   3   1     1420.42     1248.28     29.24 o 
   0   3   1    14780.69    14077.43    266.57 o 
   1   3   1      680.17      601.77     18.75 o 
   2   3   1     7077.03     6852.23    128.12 o 
   3   3   1    12809.82    12435.02    254.70 o 
   4   3   1     2098.54     1882.33     61.77 o 
   5   3   1     1276.18     1191.22     45.03 o 
   6   3   1     2912.31     2756.62     83.69 o 
   7   3   1     1153.25     1076.41     57.42 o 
   8   3   1      432.59      411.40     55.32 o 
   9   3   1      215.46      195.20     39.70 o 
  10   3   1       54.34       54.30     31.48 o 
  11   3   1        9.38     -110.78    110.78 o 
  12   3   1       48.26      123.99     74.29 o 
 -13   4   1      337.69      225.70    153.39 o 
 -12   4   1      944.01      859.65     90.11 o 
 -11   4   1       18.10       23.62     11.58 o 
 -10   4   1      741.27      691.46     32.18 o 
  -9   4   1     1387.90     1373.44     45.11 o 
  -8   4   1      735.43      698.73     27.07 o 
  -7   4   1     1138.21      994.34     42.89 o 
  -6   4   1     1282.09     1224.76     83.45 o 
  -5   4   1     1266.85     1208.36     31.17 o 
  -4   4   1      129.21       96.78      8.95 o 
  -3   4   1      573.82      535.68     17.46 o 
  -2   4   1     3477.25     3164.05     74.72 o 
  -1   4   1    10734.37     9843.46    193.18 o 
   0   4   1    16209.06    15109.84    318.34 o 
   1   4   1     4038.10     3590.16     81.65 o 
   2   4   1     2270.10     1951.59     48.21 o 
   3   4   1     2748.11     3023.30     83.95 o 
   4   4   1      250.11      276.72     27.31 o 
   5   4   1      300.43      308.21     29.76 o 
   6   4   1     2851.78     2842.05     94.37 o 
   7   4   1     2824.62     2830.47    105.24 o 
   8   4   1      211.98      214.74     39.95 o 
   9   4   1      165.36      146.99     40.21 o 
  10   4   1      262.53      245.42     52.70 o 
  11   4   1      699.01      775.67     88.32 o 
  12   4   1       40.93       48.06    101.66 o 
 -13   5   1      273.96      198.09    148.32 o 
 -12   5   1      623.56      612.10     36.15 o 
 -11   5   1      171.72      156.79     25.62 o 
 -10   5   1       97.66      112.45     21.53 o 
  -9   5   1       10.90      -10.49     11.13 o 
  -8   5   1      272.27      247.44     25.63 o 
  -7   5   1     4855.43     4847.53    345.95 o 
  -6   5   1     2930.50     2950.82     97.12 o 
  -5   5   1      573.04      486.42     24.28 o 
  -4   5   1      965.81      876.85     26.63 o 
  -3   5   1      189.31      114.84     11.80 o 
  -2   5   1    15871.20    15203.36    267.18 o 
  -1   5   1      129.56      122.07     11.50 o 
   0   5   1       64.70       56.63     11.69 o 
   1   5   1     1319.75     1278.09     40.22 o 
   2   5   1       89.49       72.23     14.60 o 
   3   5   1     1872.39     1756.15     57.77 o 
   4   5   1     4799.63     4692.85    140.88 o 
   5   5   1    11435.49    11391.14    287.48 o 
   6   5   1      495.26      410.88     42.38 o 
   7   5   1      184.99      219.49     49.14 o 
   8   5   1      901.28      841.34     71.43 o 
   9   5   1       21.93       30.51     29.13 o 
  10   5   1       16.41        9.04     24.77 o 
  11   5   1        9.01       20.75     32.77 o 
 -13   6   1       30.23       -2.81     16.05 o 
 -12   6   1       36.98       20.99     13.76 o 
 -11   6   1      125.63      123.65     20.56 o 
 -10   6   1        5.49       16.87     11.34 o 
  -9   6   1     4990.20     4899.95    135.13 o 
  -8   6   1     2485.03     2348.38    112.66 o 
  -7   6   1      562.52      604.25     33.22 o 
  -6   6   1     1442.39     1616.26     39.78 o 
  -5   6   1     2265.40     2330.46     63.29 o 
  -4   6   1     1965.25     1918.73     47.38 o 
  -3   6   1       43.76       42.16     11.26 o 
  -2   6   1     6411.76     5842.67    114.24 o 
  -1   6   1     5173.11     4787.69     89.98 o 
   0   6   1       97.08      150.13     18.42 o 
   1   6   1     3086.63     2857.73     77.04 o 
   2   6   1       29.97       30.38     16.89 o 
   3   6   1     2469.31     2397.93     90.46 o 
   4   6   1     2241.42     2118.97     79.82 o 
   5   6   1      772.36      677.24     52.43 o 
   6   6   1     1212.25     1347.01     78.17 o 
   7   6   1      313.88      354.87     50.67 o 
   8   6   1     1350.44     1407.82    114.27 o 
   9   6   1      787.49      808.13    101.62 o 
  10   6   1      165.46      159.73     65.89 o 
  11   6   1      509.22      681.73    108.92 o 
 -12   7   1       29.02       24.36     19.45 o 
 -11   7   1      779.91      790.80     52.54 o 
 -10   7   1       25.60       19.88     15.88 o 
  -9   7   1     1715.66     1802.74     95.48 o 
  -8   7   1        8.36       21.88     15.19 o 
  -7   7   1      709.38      800.45     54.20 o 
  -6   7   1     4025.04     4160.69    106.49 o 
  -5   7   1     2961.62     2875.06     70.81 o 
  -4   7   1     4908.64     4799.47    101.72 o 
  -3   7   1        5.63       13.36     12.06 o 
  -2   7   1     2688.45     2521.08     68.46 o 
  -1   7   1      647.49      649.37     30.04 o 
   0   7   1     2935.79     2675.53     80.04 o 
   1   7   1       44.77       48.04     17.19 o 
   2   7   1     7524.99     7465.95    191.39 o 
   3   7   1       70.43       61.67     29.00 o 
   4   7   1       20.63       54.05     29.00 o 
   5   7   1      141.49      107.77     31.58 o 
   6   7   1      927.87      963.30     75.40 o 
   7   7   1       36.10       71.15     34.89 o 
   8   7   1      506.73      541.48     72.10 o 
   9   7   1      675.52      791.01     91.25 o 
  10   7   1      565.11      539.84     86.02 o 
 -12   8   1      663.70      754.40     60.09 o 
 -11   8   1      200.84      243.09     37.45 o 
 -10   8   1      774.51      697.65     76.19 o 
  -9   8   1      121.41      124.82     42.37 o 
  -8   8   1      627.72      722.63     72.35 o 
  -7   8   1      892.73     1054.86     48.94 o 
  -6   8   1      155.43      156.91     24.44 o 
  -5   8   1      406.32      460.12     36.08 o 
  -4   8   1     5645.45     5735.78    136.92 o 
  -3   8   1      529.77      571.62     32.55 o 
  -2   8   1      677.29      605.06     33.84 o 
  -1   8   1     2308.45     2352.63     98.52 o 
   0   8   1      662.90      592.77     35.03 o 
   1   8   1     1722.51     1726.30     72.18 o 
   2   8   1      715.16      676.39     49.70 o 
   3   8   1     3548.45     3499.21    124.39 o 
   4   8   1      426.61      464.31     51.21 o 
   5   8   1        1.70       16.64     21.66 o 
   6   8   1      150.67      143.23     52.80 o 
   7   8   1      281.41      351.90     62.12 o 
   8   8   1       62.82       61.73     42.28 o 
   9   8   1       45.33       69.89     52.67 o 
  10   8   1      117.82      117.04     55.38 o 
 -11   9   1      995.11     1195.92    110.65 o 
 -10   9   1     1038.36     1390.35    113.60 o 
  -9   9   1       21.03      -12.54     31.28 o 
  -8   9   1       23.56       49.10     19.04 o 
  -7   9   1      743.18      865.36     59.90 o 
  -6   9   1     1506.38     1615.17     80.29 o 
  -5   9   1      130.98      147.03     27.46 o 
  -4   9   1     1588.63     1674.82     65.96 o 
  -3   9   1      944.52      995.81     47.09 o 
  -2   9   1        0.26        8.61     18.83 o 
  -1   9   1     7222.67     7265.65    185.51 o 
   0   9   1       77.23       59.68     21.08 o 
   1   9   1     6703.79     6794.81    200.77 o 
   2   9   1      669.97      636.94     55.01 o 
   3   9   1      189.99      151.06     36.80 o 
   4   9   1       44.35       43.29     28.14 o 
   5   9   1        3.18      -17.67     30.91 o 
   6   9   1      654.89      699.24    111.01 o 
   7   9   1      435.16      487.53     73.49 o 
   8   9   1      420.46      505.97     91.22 o 
   9   9   1       83.62       66.58     58.39 o 
 -10  10   1       24.92       22.97     31.28 o 
  -9  10   1       90.19      143.73     36.61 o 
  -8  10   1      295.13      421.61     41.72 o 
  -7  10   1      835.66     1123.58     70.03 o 
  -6  10   1     1395.75     1467.64     64.46 o 
  -5  10   1      574.54      588.46     42.80 o 
  -4  10   1      892.86      895.54     53.90 o 
  -3  10   1     1653.94     1732.33     69.12 o 
  -2  10   1      321.99      334.69     37.81 o 
  -1  10   1      407.58      364.45     37.07 o 
   0  10   1     1691.99     1714.19     80.79 o 
   1  10   1      114.00      104.33     26.85 o 
   2  10   1       92.74       76.04     31.76 o 
   3  10   1      192.18      195.51     56.22 o 
   4  10   1     2919.03     3117.33    148.43 o 
   5  10   1       74.50       60.62     35.66 o 
   6  10   1     1319.65     1389.31    142.41 o 
   7  10   1       19.79        3.89     38.69 o 
   8  10   1      123.15      137.84     55.25 o 
 -10  11   1      314.07      555.86    116.46 o 
  -9  11   1      662.53      858.48     71.41 o 
  -8  11   1      492.20      546.37     67.49 o 
  -7  11   1      219.76      296.65     38.58 o 
  -6  11   1       40.01       35.91     20.75 o 
  -5  11   1       61.35       65.97     23.52 o 
  -4  11   1       54.10       46.42     25.17 o 
  -3  11   1     2554.02     2949.28    116.64 o 
  -2  11   1     2318.92     2472.38    102.99 o 
  -1  11   1      227.95      252.99     40.42 o 
   0  11   1      229.39      243.29     37.59 o 
   1  11   1      803.59      826.86     68.58 o 
   2  11   1      560.25      605.33     63.27 o 
   3  11   1      105.46       35.17     37.21 o 
   4  11   1      352.23      440.77     68.71 o 
   5  11   1       79.82      117.61     46.89 o 
   6  11   1      269.45      254.54     78.21 o 
  -8  12   1      185.96      234.99     48.63 o 
  -7  12   1      742.50      927.52     64.21 o 
  -6  12   1      391.62      550.58     51.09 o 
  -5  12   1      941.50     1197.21     70.43 o 
  -4  12   1     1689.41     1913.95    113.20 o 
  -3  12   1      284.90      284.02     84.47 o 
  -2  12   1        1.24       27.56     22.48 o 
  -1  12   1      902.02      865.27     65.21 o 
   0  12   1      171.94      182.62     42.75 o 
   1  12   1        2.25        7.74     21.96 o 
   2  12   1        8.28      -54.80     54.80 o 
   3  12   1      204.45       60.01     79.37 o 
   4  12   1      182.15      145.06     66.91 o 
   5  12   1       13.59        5.88     24.87 o 
  -7  13   1       97.18      131.55     37.19 o 
  -6  13   1        0.53       38.21     28.32 o 
  -5  13   1      693.25      899.14     80.73 o 
  -4  13   1       70.50       31.26     28.11 o 
  -3  13   1      482.82      399.54    134.12 o 
  -2  13   1      366.18      231.69    165.04 o 
  -1  13   1      467.57      494.87    173.25 o 
   0  13   1      152.97      120.49     58.83 o 
   1  13   1       77.43       53.07     34.40 o 
   2  13   1      880.47      989.89     82.10 o 
   3  13   1      400.97      134.13    108.24 o 
  -4  14   1       86.79       11.20     20.15 o 
  -3  14   1      209.75      101.14     86.87 o 
  -2  14   1       11.01        6.14     22.89 o 
  -1  14   1       14.88        6.18     20.85 o 
   0  14   1     1253.60     1465.16    121.98 o 
  -1 -14   2        4.44        3.68     19.90 o 
   0 -14   2        8.23       -6.32     18.80 o 
   1 -14   2       99.25       78.89     45.24 o 
   2 -14   2       37.53       35.66     30.10 o 
   3 -14   2      614.06      695.38     60.97 o 
   4 -14   2      165.73      164.59     32.47 o 
  -4 -13   2        5.58       39.96     33.49 o 
  -3 -13   2      623.99      650.95     74.09 o 
  -2 -13   2       63.52       44.46     27.23 o 
  -1 -13   2      145.34       87.50     62.68 o 
   0 -13   2      203.63      172.99     63.67 o 
   1 -13   2       55.57       46.07     22.49 o 
   2 -13   2       86.38      106.65     27.93 o 
   3 -13   2      111.69      139.56     29.29 o 
   4 -13   2       19.15       11.81     19.23 o 
   5 -13   2       44.98       35.04     19.20 o 
   6 -13   2     1388.90     1780.03    116.15 o 
   7 -13   2       68.84       25.32     25.96 o 
  -6 -12   2       39.59       44.47     30.67 o 
  -5 -12   2        3.54      -10.00     25.42 o 
  -4 -12   2      256.38      230.88     92.45 o 
  -3 -12   2      192.98      112.09     55.36 o 
  -2 -12   2      916.96      982.36     77.14 o 
  -1 -12   2      279.48      197.79     73.21 o 
   0 -12   2     2353.72     2416.23     93.81 o 
   1 -12   2       71.87       76.52     26.02 o 
   2 -12   2      534.68      583.81     49.43 o 
   3 -12   2      123.85       96.32     29.54 o 
   4 -12   2      732.48      820.77     49.41 o 
   5 -12   2      135.37      155.02     26.93 o 
   6 -12   2      114.67      121.42     26.63 o 
   7 -12   2       99.63      110.15     31.92 o 
   8 -12   2        0.86        6.47     13.90 o 
  -7 -11   2        7.17       -7.57     19.98 o 
  -6 -11   2      287.44      287.39     47.15 o 
  -5 -11   2      117.31       62.61     38.82 o 
  -4 -11   2      559.07      494.93    145.49 o 
  -3 -11   2      416.54      372.95    127.81 o 
  -2 -11   2     3156.28     3347.72    112.77 o 
  -1 -11   2      287.07      308.96     43.01 o 
   0 -11   2     1088.50     1216.83     94.21 o 
   1 -11   2      262.36      276.38     31.72 o 
   2 -11   2      619.92      579.76     39.65 o 
   3 -11   2     1921.57     2034.78     71.48 o 
   4 -11   2      284.23      311.20     30.47 o 
   5 -11   2     2670.35     3218.03    146.71 o 
   6 -11   2      182.58      195.70     28.19 o 
   7 -11   2      164.62      199.21     26.82 o 
   8 -11   2      181.28      264.17     51.40 o 
   9 -11   2        1.63       11.95     28.27 o 
  -8 -10   2      279.32      234.05     72.83 o 
  -7 -10   2      125.81      123.50     46.89 o 
  -6 -10   2      124.62      113.08     32.98 o 
  -5 -10   2        9.90        2.21     13.09 o 
  -4 -10   2        2.18        1.02     14.36 o 
  -3 -10   2      167.88      171.45     33.94 o 
  -2 -10   2       70.87       73.25     22.13 o 
  -1 -10   2      903.44      918.36     54.53 o 
   0 -10   2      344.48      345.05     31.36 o 
   1 -10   2      787.45      709.81     43.66 o 
   2 -10   2      833.56      785.09     40.15 o 
   3 -10   2     2366.89     2527.35     73.27 o 
   4 -10   2      259.25      334.27     27.99 o 
   5 -10   2      122.07      132.08     20.51 o 
   6 -10   2      627.32      761.14     39.57 o 
   7 -10   2     1233.33     1314.45     58.08 o 
   8 -10   2     2843.78     3391.48    381.75 o 
   9 -10   2       71.52      168.82     46.20 o 
  10 -10   2      424.76      509.49     58.37 o 
  -9  -9   2       50.85       82.49     46.79 o 
  -8  -9   2        6.50       21.79     37.47 o 
  -7  -9   2       43.42       33.39     31.68 o 
  -6  -9   2     1279.82     1342.28     94.48 o 
  -5  -9   2     1467.71     1558.73     92.63 o 
  -4  -9   2     1711.68     1604.42    105.81 o 
  -3  -9   2      188.30      150.06     25.78 o 
  -2  -9   2     1423.62     1340.48     60.45 o 
  -1  -9   2       29.89       19.02     17.89 o 
   0  -9   2     1679.49     1566.94     59.56 o 
   1  -9   2       39.76       43.37     14.16 o 
   2  -9   2      961.97      948.29     45.27 o 
   3  -9   2     4100.96     4299.14     96.19 o 
   4  -9   2       66.73       71.99     15.27 o 
   5  -9   2      701.04      701.19     34.05 o 
   6  -9   2     2781.53     3252.86     91.67 o 
   7  -9   2        2.50       -1.41      8.33 o 
   8  -9   2     1087.92     1442.96     75.54 o 
   9  -9   2     1393.73     1644.78     76.01 o 
  10  -9   2      975.92     1123.58     48.22 o 
  11  -9   2       19.19       10.86     14.07 o 
 -10  -8   2       20.36        4.67     27.56 o 
  -9  -8   2      115.56      165.75     56.34 o 
  -8  -8   2     1137.35      960.55     93.04 o 
  -7  -8   2     1127.50     1149.73     90.08 o 
  -6  -8   2     6335.09     5910.67    205.64 o 
  -5  -8   2      321.16      199.67     48.10 o 
  -4  -8   2     2828.87     2809.01    105.83 o 
  -3  -8   2     1220.60     1202.86     69.43 o 
  -2  -8   2        8.29       24.24     13.62 o 
  -1  -8   2     1151.63     1071.56     44.48 o 
   0  -8   2     1990.86     1774.54     57.14 o 
   1  -8   2      912.91      896.10     33.55 o 
   2  -8   2      151.10      142.54     15.97 o 
   3  -8   2     1497.16     1387.73     40.83 o 
   4  -8   2      511.83      497.89     28.26 o 
   5  -8   2      152.81      157.13     16.08 o 
   6  -8   2       98.62       83.81     14.07 o 
   7  -8   2      150.93      177.90     22.71 o 
   8  -8   2     1677.36     1970.82    151.58 o 
   9  -8   2       75.52       85.96     35.28 o 
  10  -8   2      245.35      224.79     26.92 o 
  11  -8   2       20.70       32.80     14.49 o 
  12  -8   2      427.50      456.17     33.51 o 
 -11  -7   2       11.05       24.42     39.56 o 
 -10  -7   2      403.05      408.19     78.43 o 
  -9  -7   2       47.64        0.08     52.95 o 
  -8  -7   2      508.25      552.83     70.66 o 
  -7  -7   2       15.00      -10.83     28.27 o 
  -6  -7   2     3445.56     3270.35    154.80 o 
  -5  -7   2      540.30      498.11     47.17 o 
  -4  -7   2     1739.58     1743.36     72.07 o 
  -3  -7   2      670.99      677.08     48.33 o 
  -2  -7   2     2279.87     2298.52     62.53 o 
  -1  -7   2    10663.02    10057.63    197.08 o 
   0  -7   2      825.91      745.44     27.64 o 
   1  -7   2    17474.97    17013.15    315.19 o 
   2  -7   2     1005.64      855.90     27.23 o 
   3  -7   2     1087.45     1073.35     34.45 o 
   4  -7   2      207.87      219.57     18.87 o 
   5  -7   2       79.01      108.28     12.66 o 
   6  -7   2       40.69       72.40     13.26 o 
   7  -7   2        8.41        7.13      9.23 o 
   8  -7   2     2039.61     2256.28     77.78 o 
   9  -7   2       26.53       35.47     12.40 o 
  10  -7   2     1094.62     1081.28     54.59 o 
  11  -7   2     1610.92     1840.03     73.31 o 
  12  -7   2       23.11       24.34     13.81 o 
 -11  -6   2       73.58      125.72     58.11 o 
 -10  -6   2      127.34      114.94     50.32 o 
  -9  -6   2      145.81      140.40     47.75 o 
  -8  -6   2      112.73      107.27     38.91 o 
  -7  -6   2     1312.16     1224.77     98.44 o 
  -6  -6   2      569.62      573.42     52.10 o 
  -5  -6   2       49.53       58.26     21.39 o 
  -4  -6   2     1806.79     1885.64     68.61 o 
  -3  -6   2    12278.10    11547.63    287.28 o 
  -2  -6   2     2164.04     1780.66     61.79 o 
  -1  -6   2     2797.04     2495.51     50.62 o 
   0  -6   2      293.41      258.01     15.94 o 
   1  -6   2       74.67       75.33      9.38 o 
   2  -6   2     3876.25     3704.23     56.81 o 
   3  -6   2       32.79       42.41      7.53 o 
   4  -6   2    28419.49    30224.47    538.10 o 
   5  -6   2     2581.77     2487.78     48.38 o 
   6  -6   2      634.34      632.28     45.60 o 
   7  -6   2      384.85      408.90     29.18 o 
   8  -6   2      474.81      467.79     26.68 o 
   9  -6   2      854.56      886.10     39.19 o 
  10  -6   2      512.25      433.23     31.40 o 
  11  -6   2     1066.67     1160.56     58.09 o 
  12  -6   2      572.72      594.21     47.41 o 
 -12  -5   2        5.04       46.43     65.98 o 
 -11  -5   2      416.19      445.91    192.06 o 
 -10  -5   2      811.99      964.96     96.55 o 
  -9  -5   2     5536.35     5670.94    215.80 o 
  -8  -5   2      830.78      830.46     70.38 o 
  -7  -5   2       26.92       72.09     60.61 o 
  -6  -5   2      225.79      257.84     34.72 o 
  -5  -5   2      107.76      132.73     23.72 o 
  -4  -5   2      120.65      131.48     25.29 o 
  -3  -5   2     1878.25     1897.39     67.00 o 
  -2  -5   2    15249.72    15005.14    317.97 o 
  -1  -5   2      273.68      299.83     13.95 o 
   0  -5   2      469.50      345.47     14.35 o 
   1  -5   2     1640.77     1578.13     28.63 o 
   2  -5   2     8506.22     8128.08    110.18 o 
   3  -5   2      792.89      652.57     17.38 o 
   4  -5   2     6333.17     6413.72     91.19 o 
   5  -5   2      333.76      360.31     18.58 o 
   6  -5   2     4649.26     4216.22    162.48 o 
   7  -5   2     1571.65     1479.89     70.03 o 
   8  -5   2        6.43       10.48     10.62 o 
   9  -5   2     3152.54     3137.77    126.47 o 
  10  -5   2      743.69      732.83     33.84 o 
  11  -5   2       69.81      101.36     23.66 o 
  12  -5   2      179.90      189.11     30.48 o 
  13  -5   2      130.12      108.58     32.59 o 
 -12  -4   2      127.47       40.25     61.59 o 
 -11  -4   2     1989.80     2196.62    210.78 o 
 -10  -4   2      787.18      900.71    218.65 o 
  -9  -4   2      996.61     1013.07     81.20 o 
  -8  -4   2       83.69       64.40     27.94 o 
  -7  -4   2     1429.79     1348.40     69.35 o 
  -6  -4   2     3379.23     3060.20     96.79 o 
  -5  -4   2     1314.03     1254.31     50.25 o 
  -4  -4   2    19135.71    19225.86    441.10 o 
  -3  -4   2     2524.63     2583.95     93.25 o 
  -2  -4   2       23.09       27.31     12.55 o 
  -1  -4   2     6713.35     6150.11     94.15 o 
   0  -4   2     2108.76     2097.23     35.75 o 
   1  -4   2     7525.44     7121.43     87.70 o 
   2  -4   2     3245.13     3003.05     51.37 o 
   3  -4   2      253.55      238.87      8.69 o 
   4  -4   2      840.75      768.71     21.00 o 
   5  -4   2     4449.99     4192.81    245.58 o 
   6  -4   2     1281.77     1274.17     52.63 o 
   7  -4   2     2319.28     2192.53     91.75 o 
   8  -4   2       30.17       13.45      8.75 o 
   9  -4   2     5451.88     5345.15    170.02 o 
  10  -4   2        3.13       -7.32     12.37 o 
  11  -4   2      989.35      973.24     42.83 o 
  12  -4   2      303.35      360.08     31.37 o 
  13  -4   2        4.36       10.35     17.85 o 
 -13  -3   2       35.39      -38.78     63.54 o 
 -12  -3   2     1119.16     1106.30    168.96 o 
 -11  -3   2       38.95       55.39     56.86 o 
 -10  -3   2      772.17      809.02    194.50 o 
  -9  -3   2       18.13       14.01     30.63 o 
  -8  -3   2     3989.42     4003.65    137.26 o 
  -7  -3   2      318.48      355.12     36.82 o 
  -6  -3   2     2509.49     2178.50     72.30 o 
  -5  -3   2    10997.37    10529.54    235.70 o 
  -4  -3   2     4025.91     3596.80     80.13 o 
  -3  -3   2     6530.05     6151.80    117.92 o 
  -2  -3   2    11383.40    10736.17    197.82 o 
  -1  -3   2    30532.97    31123.58    540.30 o 
   0  -3   2       60.70       68.64      4.26 o 
   1  -3   2     3147.22     2884.31     32.34 o 
   2  -3   2    17701.13    17548.69    237.23 o 
   3  -3   2      430.00      459.77     19.05 o 
   4  -3   2     4273.79     3689.77    169.50 o 
   5  -3   2      219.09      189.97     11.51 o 
   6  -3   2     2934.49     2526.03     89.74 o 
   7  -3   2     4186.03     3874.28    112.93 o 
   8  -3   2      594.15      546.96     28.21 o 
   9  -3   2        7.20       17.85     19.99 o 
  10  -3   2      143.10      127.39     19.05 o 
  11  -3   2       17.42       18.12     19.32 o 
  12  -3   2      213.86      213.62     30.14 o 
  13  -3   2      331.39      189.79    139.05 o 
 -13  -2   2      125.07      137.53     86.69 o 
 -12  -2   2        8.41       14.50     72.01 o 
 -11  -2   2      727.14      856.36    126.11 o 
 -10  -2   2      122.28      161.33     62.25 o 
  -9  -2   2      978.42      937.75     99.60 o 
  -8  -2   2       83.20       88.97     36.83 o 
  -7  -2   2     1712.89     1563.26     63.97 o 
  -6  -2   2     3495.28     3201.68     86.76 o 
  -5  -2   2      128.82      147.37     17.59 o 
  -4  -2   2       13.08       17.84      9.91 o 
  -3  -2   2     5338.76     5052.41     91.75 o 
  -2  -2   2     4023.93     3400.19     60.97 o 
  -1  -2   2     8471.15     7893.29    195.89 o 
   0  -2   2     5120.92     4948.98     48.13 o 
   1  -2   2    27834.77    28328.90    387.88 o 
   2  -2   2      998.93      845.32     19.72 o 
   3  -2   2     1464.63     1272.28     65.56 o 
   4  -2   2       55.38       51.62      6.78 o 
   5  -2   2       91.51       80.83     11.73 o 
   6  -2   2      502.82      396.88     24.97 o 
   7  -2   2     3456.31     3204.41    217.64 o 
   8  -2   2      713.76      640.38     33.05 o 
   9  -2   2      179.52      221.96     32.03 o 
  10  -2   2      666.53      653.40     62.29 o 
  11  -2   2       41.87       27.41     17.46 o 
  12  -2   2      833.11      966.29     63.93 o 
  13  -2   2      138.27       57.60     54.51 o 
 -13  -1   2     1084.42     1214.72    169.10 o 
 -12  -1   2      501.28      544.15    112.19 o 
 -11  -1   2      452.62      577.24     99.79 o 
 -10  -1   2     1136.39     1166.74    116.94 o 
  -9  -1   2     1619.93     1580.99    115.95 o 
  -8  -1   2     1631.89     1604.95    101.44 o 
  -7  -1   2      806.31      726.39     59.28 o 
  -6  -1   2     6273.64     5927.60    196.04 o 
  -5  -1   2      187.12      269.50     46.63 o 
  -4  -1   2     4612.71     4181.21     81.53 o 
  -3  -1   2    11800.09    10941.07    200.26 o 
  -2  -1   2    20889.03    20774.95    395.96 o 
  -1  -1   2    10060.42     9562.65    162.23 o 
   1  -1   2        3.53       15.48      6.52 o 
   2  -1   2     2674.92     2506.62     34.85 o 
   3  -1   2     7193.77     6410.20    103.46 o 
   4  -1   2     2979.39     2167.55     53.54 o 
   5  -1   2    12232.60    11862.25    326.05 o 
   6  -1   2     7832.50     7128.21    203.31 o 
   7  -1   2        4.74       21.34     24.60 o 
   8  -1   2       53.35       70.39     23.95 o 
   9  -1   2      475.54      515.22     53.82 o 
  10  -1   2      149.87      145.50     26.40 o 
  11  -1   2       87.96       92.82     60.53 o 
  12  -1   2        7.77       29.88     67.45 o 
  13  -1   2      107.06       78.99     64.53 o 
 -13   0   2       86.72       37.21     53.85 o 
 -12   0   2        2.57      -13.26     18.86 o 
 -11   0   2       25.45       50.30     30.06 o 
 -10   0   2     3328.60     3397.73    226.31 o 
  -9   0   2      288.47      246.99     51.52 o 
  -8   0   2     5346.75     5123.80    203.27 o 
  -7   0   2      173.25      148.33     32.27 o 
  -6   0   2       23.68       28.84     16.78 o 
  -5   0   2       12.03        8.47     10.75 o 
  -4   0   2      415.32      449.15     26.94 o 
   1   0   2    15858.18    16642.84    271.98 o 
   2   0   2    67647.43    79339.27   2005.75 o 
   3   0   2     8436.71     8141.27    135.65 o 
   4   0   2     1968.54     1815.11     36.34 o 
   5   0   2     1029.19      878.85     31.67 o 
   6   0   2      379.07      353.43     35.11 o 
   7   0   2       30.36       20.20     11.17 o 
   8   0   2     1131.50     1190.31     74.34 o 
   9   0   2     1900.27     2094.73    116.02 o 
  10   0   2      119.85      117.82     43.67 o 
  11   0   2        1.86       25.25     33.72 o 
  12   0   2       42.78       58.96     26.15 o 
  13   0   2        6.37      -19.88     38.94 o 
 -13   1   2        2.67       17.03     32.49 o 
 -12   1   2      809.02      912.85    116.62 o 
 -11   1   2      193.44      205.75     31.60 o 
 -10   1   2      178.31      204.75     19.51 o 
  -9   1   2       12.16       14.79     12.09 o 
  -8   1   2     4070.70     3878.17    130.70 o 
  -7   1   2     3082.92     2966.05    147.19 o 
  -6   1   2       37.49       48.47      7.60 o 
  -5   1   2    14676.32    13407.42    395.79 o 
  -4   1   2    10630.99    10105.03    173.63 o 
  -3   1   2     4821.30     4267.79     68.90 o 
  -2   1   2      362.41      351.40      7.47 o 
  -1   1   2     6228.97     6149.77     98.21 o 
   0   1   2     7593.33     7157.39    110.53 o 
   1   1   2      992.84      929.51     17.52 o 
   2   1   2     5011.70     4682.86     74.89 o 
   3   1   2    26370.44    28038.39    602.53 o 
   4   1   2       36.63       21.55      7.74 o 
   5   1   2     4018.24     3896.52     84.23 o 
   6   1   2     1061.24     1007.15     38.39 o 
   7   1   2     1630.86     1505.03     55.09 o 
   8   1   2     1711.95     1724.05     68.01 o 
   9   1   2       52.78       29.33     29.00 o 
  10   1   2     2855.10     3361.45    189.30 o 
  11   1   2      845.91     1087.94    117.65 o 
  12   1   2       41.79       47.41     47.25 o 
  13   1   2       51.36       63.05     93.68 o 
 -13   2   2      113.16       67.59     58.99 o 
 -12   2   2       44.02       33.57     13.82 o 
 -11   2   2      963.09      997.03     62.41 o 
 -10   2   2      269.22      327.61     32.73 o 
  -9   2   2     2372.52     2341.16     84.61 o 
  -8   2   2      342.99      357.66     18.57 o 
  -7   2   2     1001.04      767.71     27.00 o 
  -6   2   2     1946.85     1985.55     42.25 o 
  -5   2   2    10179.12     9826.18    181.23 o 
  -4   2   2     4164.93     3887.35    103.57 o 
  -3   2   2    20529.38    21106.16    305.29 o 
  -2   2   2    13176.98    12888.14    193.43 o 
  -1   2   2      263.90      264.18     16.57 o 
   0   2   2      571.91      477.81     15.10 o 
   1   2   2    14694.77    14289.01    265.00 o 
   2   2   2    54045.64    63589.70   1639.46 o 
   3   2   2     4993.71     4605.59     96.49 o 
   4   2   2    14021.90    14521.42    322.61 o 
   5   2   2     3481.47     3767.03     87.91 o 
   6   2   2     2735.69     2688.53     76.80 o 
   7   2   2      157.17      176.34     26.00 o 
   8   2   2     1901.54     1914.27     78.49 o 
   9   2   2       64.88       72.16     32.67 o 
  10   2   2       56.72       55.72     28.32 o 
  11   2   2       96.56       95.81     54.91 o 
  12   2   2      478.07      606.07    112.51 o 
 -13   3   2      291.15      127.90    155.01 o 
 -12   3   2       10.53       19.36     11.64 o 
 -11   3   2      377.18      312.29     31.37 o 
 -10   3   2     1803.88     1598.82     60.98 o 
  -9   3   2      273.23      268.35     18.41 o 
  -8   3   2     1022.71      928.96     39.07 o 
  -7   3   2     1000.63      925.02     28.96 o 
  -6   3   2       88.60      112.38     11.05 o 
  -5   3   2      503.52      634.25     40.15 o 
  -4   3   2    13371.49    13747.25    198.71 o 
  -3   3   2      631.54      524.86     18.39 o 
  -2   3   2     6076.43     5484.79     83.28 o 
  -1   3   2     1507.58     1300.52     33.46 o 
   0   3   2    18345.91    17176.07    362.79 o 
   1   3   2      467.55      390.23     17.02 o 
   2   3   2     9083.21     8594.80    166.93 o 
   3   3   2      493.00      432.00     22.60 o 
   4   3   2     3233.12     3320.53     79.61 o 
   5   3   2      205.83      236.82     24.06 o 
   6   3   2      188.20      224.74     27.29 o 
   7   3   2     4709.10     4703.68    139.26 o 
   8   3   2       39.30       31.30     21.09 o 
   9   3   2     1918.27     1933.20    111.90 o 
  10   3   2        3.70       -2.29     26.72 o 
  11   3   2      665.31      813.23     82.86 o 
  12   3   2      220.05      285.70     91.92 o 
 -13   4   2      491.69      645.14     75.74 o 
 -12   4   2       34.21       38.95     17.91 o 
 -11   4   2      640.84      690.76     32.76 o 
 -10   4   2      816.47      720.64     31.36 o 
  -9   4   2      277.09      274.53     19.68 o 
  -8   4   2      506.98      505.30     34.16 o 
  -7   4   2     4816.38     4296.99     94.80 o 
  -6   4   2     4409.70     4236.63    280.60 o 
  -5   4   2      698.36      559.14     16.47 o 
  -4   4   2       36.62       21.50      6.84 o 
  -3   4   2     4775.87     4642.80     84.08 o 
  -2   4   2     8708.06     7635.87    124.56 o 
  -1   4   2       20.78       34.36     11.89 o 
   0   4   2        2.49       26.10     12.14 o 
   1   4   2        3.55        7.03     12.22 o 
   2   4   2      154.84      145.32     16.11 o 
   3   4   2    11292.98    11320.58    247.53 o 
   4   4   2     2070.89     1979.07     62.67 o 
   5   4   2     9894.07     9732.23    260.16 o 
   6   4   2      559.00      588.86     54.90 o 
   7   4   2     9337.04     9795.02    304.94 o 
   8   4   2      115.92      126.66     57.31 o 
   9   4   2       87.37       78.78     38.73 o 
  10   4   2        8.86       39.70     31.03 o 
  11   4   2        0.21      -21.06     61.42 o 
  12   4   2      279.42      313.76    103.99 o 
 -13   5   2      117.04       82.85     74.22 o 
 -12   5   2       79.19       67.38     20.18 o 
 -11   5   2      965.79      939.61     49.62 o 
 -10   5   2      635.62      686.78     40.49 o 
  -9   5   2     2447.16     2587.01     74.67 o 
  -8   5   2     6148.01     5792.82    201.08 o 
  -7   5   2     1041.47     1128.28     85.15 o 
  -6   5   2        3.54        3.59      5.22 o 
  -5   5   2       46.81       48.25     13.12 o 
  -4   5   2      602.72      561.06     22.86 o 
  -3   5   2     2580.64     2495.93     55.50 o 
  -2   5   2     5378.33     5223.45     99.42 o 
  -1   5   2     6077.55     5420.73    133.23 o 
   0   5   2      700.66      814.31     40.73 o 
   1   5   2    20924.93    21157.54    489.90 o 
   2   5   2     1056.39     1010.74    177.60 o 
   3   5   2     6070.52     6018.65    144.56 o 
   4   5   2      458.10      437.92     35.19 o 
   5   5   2      562.60      579.78     44.35 o 
   6   5   2        5.57        7.04     17.35 o 
   7   5   2     1088.70     1204.43     86.84 o 
   8   5   2     1495.22     1590.29     95.24 o 
   9   5   2      249.93      297.34     58.51 o 
  10   5   2      958.45     1055.56     97.34 o 
  11   5   2      185.34      161.98     91.26 o 
 -13   6   2      829.04      837.53     71.34 o 
 -12   6   2      401.52      440.80     32.88 o 
 -11   6   2       34.66       15.99     12.12 o 
 -10   6   2      132.80      143.18     25.21 o 
  -9   6   2       63.96       65.73     17.33 o 
  -8   6   2       46.17       57.50     14.44 o 
  -7   6   2      175.01      180.66     24.95 o 
  -6   6   2     5876.64     6011.63    139.36 o 
  -5   6   2    10375.38    10504.95    202.11 o 
  -4   6   2     4929.83     4735.60    102.08 o 
  -3   6   2     2688.08     2710.39     61.27 o 
  -2   6   2     1919.80     1906.29     48.11 o 
  -1   6   2      619.80      629.59     43.44 o 
   0   6   2     1099.12     1005.97     42.54 o 
   1   6   2      985.13      955.26     43.12 o 
   2   6   2     2908.03     2720.80     83.04 o 
   3   6   2        5.28       -0.60     13.85 o 
   4   6   2       66.80       66.62     22.36 o 
   5   6   2       13.57       40.46     22.20 o 
   6   6   2     1923.30     2009.67    112.23 o 
   7   6   2      181.69      218.60     49.71 o 
   8   6   2     1051.96     1117.15     89.62 o 
   9   6   2      877.61      906.01    110.34 o 
  10   6   2      438.14      478.03     77.53 o 
  11   6   2        1.77       10.89     30.34 o 
 -12   7   2     1391.88     1437.41    101.52 o 
 -11   7   2      638.66      654.96     56.34 o 
 -10   7   2       48.30       77.23     36.82 o 
  -9   7   2      291.88      262.29     50.37 o 
  -8   7   2     1216.88     1425.46    105.77 o 
  -7   7   2     2110.84     2319.47     94.22 o 
  -6   7   2     2222.41     2276.18     64.64 o 
  -5   7   2       16.70       26.43     13.68 o 
  -4   7   2     6743.14     6892.95    154.85 o 
  -3   7   2     1413.57     1358.10     45.33 o 
  -2   7   2       84.54       93.51     17.65 o 
  -1   7   2     2137.42     2026.96     70.60 o 
   0   7   2     6320.28     5838.57    154.54 o 
   1   7   2     4446.62     4543.02    127.14 o 
   2   7   2        9.52       29.95     17.53 o 
   3   7   2     5857.52     5843.08    169.60 o 
   4   7   2       36.88       17.77     18.51 o 
   5   7   2      141.80      165.61     37.51 o 
   6   7   2      143.07      135.71     38.97 o 
   7   7   2      428.63      478.99     64.54 o 
   8   7   2      258.84      358.93     78.62 o 
   9   7   2        1.79      -26.94     32.71 o 
  10   7   2      202.16      265.87     68.16 o 
 -12   8   2       24.58        2.09     20.33 o 
 -11   8   2      491.35      533.53     75.66 o 
 -10   8   2      769.47      825.39     93.81 o 
  -9   8   2        3.06       12.22     16.95 o 
  -8   8   2      601.45      662.68     57.38 o 
  -7   8   2     1264.99     1396.78     57.45 o 
  -6   8   2     1232.56     1411.38     54.50 o 
  -5   8   2      903.81      776.53     43.45 o 
  -4   8   2      950.15      912.28     49.66 o 
  -3   8   2       13.68       34.02     16.63 o 
  -2   8   2      136.61      143.20     21.59 o 
  -1   8   2     6929.31     6675.90    148.38 o 
   0   8   2      212.62      183.91     34.63 o 
   1   8   2     4668.28     4294.60    156.17 o 
   2   8   2     1556.75     1568.29     75.59 o 
   3   8   2       98.56      148.12     38.64 o 
   4   8   2     1222.62     1080.39     74.64 o 
   5   8   2      142.99      112.00     37.43 o 
   6   8   2      972.79     1031.95     85.85 o 
   7   8   2      261.29      175.65     62.31 o 
   8   8   2      674.27      663.90    101.90 o 
   9   8   2       11.18       16.52     31.75 o 
 -11   9   2      205.82      237.94     64.70 o 
 -10   9   2      222.52      210.73     59.49 o 
  -9   9   2      280.77      372.09     72.37 o 
  -8   9   2      145.33      169.76     29.36 o 
  -7   9   2     1222.85     1477.11     71.94 o 
  -6   9   2       84.88       97.71     22.42 o 
  -5   9   2     3298.79     3522.62    100.12 o 
  -4   9   2      273.77      374.69     43.79 o 
  -3   9   2     1810.82     1927.93     83.70 o 
  -2   9   2       25.88       63.07     24.92 o 
  -1   9   2      704.62      708.77     44.06 o 
   0   9   2       13.60       10.90     13.56 o 
   1   9   2       48.59       44.67     24.35 o 
   2   9   2      131.46       84.21     30.67 o 
   3   9   2      221.54      231.92     44.56 o 
   4   9   2     3324.26     3537.29    172.76 o 
   5   9   2      342.20      342.60     57.96 o 
   6   9   2      685.31      763.29     82.64 o 
   7   9   2       12.89       43.13     43.25 o 
   8   9   2      114.57      188.77     58.55 o 
 -10  10   2     1198.08     1664.81    116.81 o 
  -9  10   2     2170.30     2796.14    176.65 o 
  -8  10   2      349.62      315.45     45.03 o 
  -7  10   2      341.20      334.71     37.89 o 
  -6  10   2       65.67      126.09     34.81 o 
  -5  10   2       64.18       66.76     25.32 o 
  -4  10   2      187.17      263.30     43.20 o 
  -3  10   2      728.81      712.05     55.62 o 
  -2  10   2      795.29      857.85     53.80 o 
  -1  10   2       71.32       59.03     22.54 o 
   0  10   2      390.61      366.78     40.51 o 
   1  10   2      384.79      275.54    106.00 o 
   2  10   2      495.86      623.00     65.12 o 
   3  10   2       73.13       83.33     37.12 o 
   4  10   2     1122.60     1034.55     89.80 o 
   5  10   2       74.16       86.70     41.59 o 
   6  10   2      275.98      258.28     59.93 o 
   7  10   2      147.70      122.31     60.98 o 
  -9  11   2       28.85       36.21     25.61 o 
  -8  11   2      733.58      999.20     65.87 o 
  -7  11   2      306.27      400.15     43.80 o 
  -6  11   2      352.68      460.71     46.00 o 
  -5  11   2      703.72      854.64     67.53 o 
  -4  11   2     4177.76     4882.48    148.07 o 
  -3  11   2      681.45      699.10     53.82 o 
  -2  11   2       52.82       77.38     46.27 o 
  -1  11   2       11.16       25.45     20.93 o 
   0  11   2      117.02      133.79     37.68 o 
   1  11   2      984.28     1091.84     72.36 o 
   2  11   2      130.52       94.99     46.94 o 
   3  11   2      670.10      562.27    364.74 o 
   4  11   2       12.59      -19.55     29.73 o 
   5  11   2       40.10       20.65     30.62 o 
   6  11   2      285.92      284.23     67.62 o 
  -8  12   2      229.56      295.26     45.61 o 
  -7  12   2      446.44      566.37    161.80 o 
  -6  12   2        6.83       31.19     31.51 o 
  -5  12   2      271.96      274.71     91.38 o 
  -4  12   2      801.77      838.07    234.38 o 
  -3  12   2       13.75       21.68     21.81 o 
  -2  12   2      409.86      366.56    124.54 o 
  -1  12   2      808.64      912.36     82.52 o 
   0  12   2        9.94        7.62     18.46 o 
   1  12   2      310.94      262.20    120.28 o 
   2  12   2      678.24      746.79     85.54 o 
   3  12   2       16.30        1.96     17.10 o 
   4  12   2      136.50       87.65     44.98 o 
   5  12   2       24.74       54.45     42.77 o 
  -6  13   2      190.16      127.46     97.26 o 
  -5  13   2       56.14       24.22     34.55 o 
  -4  13   2       23.37       18.82     24.46 o 
  -3  13   2       40.23       -0.13     23.95 o 
  -2  13   2       17.05       -1.45     16.26 o 
  -1  13   2      218.37      144.68     70.67 o 
   0  13   2      556.78      549.56     78.91 o 
   1  13   2      779.52      899.75     79.33 o 
   2  13   2      158.94       44.82     36.30 o 
   3  13   2       10.60       18.43     27.42 o 
  -2  14   2      117.74       40.24     48.24 o 
  -1 -14   3      167.73       88.63     34.90 o 
   0 -14   3      138.14       41.98     41.93 o 
   1 -14   3       38.13        9.74     17.76 o 
   2 -14   3       17.50       33.25     41.32 o 
   3 -14   3      337.38      368.33     48.57 o 
   4 -14   3      215.38      208.80     31.95 o 
  -4 -13   3      798.18      779.51     80.87 o 
  -3 -13   3      288.24      250.25     89.00 o 
  -2 -13   3      329.36      291.99    102.81 o 
  -1 -13   3       76.10        8.60     34.02 o 
   0 -13   3     1592.42     1603.41     87.30 o 
   1 -13   3      160.08      148.17     29.90 o 
   2 -13   3      360.81      348.29     46.86 o 
   3 -13   3       75.34       94.01     24.81 o 
   4 -13   3      610.35      726.63     47.45 o 
   5 -13   3        7.60      -24.58     24.58 o 
   6 -13   3        4.96       -4.06      9.93 o 
   7 -13   3       68.29      119.56     35.50 o 
  -6 -12   3        4.55       32.06     27.38 o 
  -5 -12   3      104.01       61.24     31.45 o 
  -4 -12   3      742.34      671.00    191.88 o 
  -3 -12   3       12.54       52.74     26.89 o 
  -2 -12   3     2649.79     2816.83    107.36 o 
  -1 -12   3       45.04       19.47     18.61 o 
   0 -12   3       72.86       42.46     24.83 o 
   1 -12   3       42.49       20.65     15.92 o 
   2 -12   3       56.82       64.19     22.55 o 
   3 -12   3     1343.39     1422.48     60.84 o 
   4 -12   3       16.91        4.95     13.70 o 
   5 -12   3     2392.53     2736.74     98.96 o 
   6 -12   3      554.95      597.82     55.59 o 
   7 -12   3        1.28        6.93     11.23 o 
   8 -12   3      152.54      334.71     99.40 o 
  -7 -11   3       38.78       60.00     36.06 o 
  -6 -11   3       86.25      105.80     44.94 o 
  -5 -11   3      161.16      160.80     64.52 o 
  -4 -11   3       42.87       45.14     24.25 o 
  -3 -11   3       84.73       32.46     36.19 o 
  -2 -11   3      216.52      205.17     32.54 o 
  -1 -11   3       24.82       14.32     16.69 o 
   0 -11   3        7.46      -14.39     14.39 o 
   1 -11   3     5377.98     5477.67    136.42 o 
   2 -11   3      489.23      475.95     46.81 o 
   3 -11   3     2060.08     2298.54     83.94 o 
   4 -11   3       31.33       35.42     18.57 o 
   5 -11   3      724.30      805.36     47.79 o 
   6 -11   3       53.02       62.30     16.76 o 
   7 -11   3      159.11      193.79     23.52 o 
   8 -11   3      827.26      972.40     92.10 o 
   9 -11   3      296.31      541.48    116.87 o 
  -8 -10   3        2.70        8.73     18.88 o 
  -7 -10   3      222.44      224.23     42.19 o 
  -6 -10   3      374.84      401.80     52.88 o 
  -5 -10   3     3272.91     3153.93    111.43 o 
  -4 -10   3      417.98      429.91     43.02 o 
  -3 -10   3      924.55      923.83     53.89 o 
  -2 -10   3      173.23      169.31     45.38 o 
  -1 -10   3     1666.03     1607.77     67.39 o 
   0 -10   3      285.49      309.56     29.02 o 
   1 -10   3      747.75      757.14     38.17 o 
   2 -10   3     3179.66     3005.24    113.10 o 
   3 -10   3      266.52      263.49     24.02 o 
   4 -10   3       64.11       62.99     14.90 o 
   5 -10   3        5.84       12.14     12.65 o 
   6 -10   3     1579.33     1942.41     96.85 o 
   7 -10   3       27.97       35.58     17.21 o 
   8 -10   3      882.36     1073.69    110.07 o 
   9 -10   3      389.29      339.03    198.65 o 
  10 -10   3      774.74      980.61    115.99 o 
  -9  -9   3      295.22      316.00     71.56 o 
  -8  -9   3      190.91      131.15     52.88 o 
  -7  -9   3     1799.37     1765.56    114.79 o 
  -6  -9   3       13.37       17.35     17.75 o 
  -5  -9   3      141.74      155.85     30.11 o 
  -4  -9   3     2710.84     2593.69     86.97 o 
  -3  -9   3     1763.42     1675.57     63.94 o 
  -2  -9   3      814.10      759.39     47.73 o 
  -1  -9   3      660.97      661.96     42.21 o 
   0  -9   3    10624.29    10597.30    232.30 o 
   1  -9   3      446.61      424.62     35.57 o 
   2  -9   3      383.79      368.91     25.90 o 
   3  -9   3     5021.94     5064.40    106.68 o 
   4  -9   3      830.07      935.51     36.95 o 
   5  -9   3       72.39       86.04     17.42 o 
   6  -9   3     1732.90     2039.53     58.55 o 
   7  -9   3      349.21      423.28     38.34 o 
   8  -9   3     1251.16     1511.18    109.39 o 
   9  -9   3      672.88      801.63     65.98 o 
  10  -9   3       51.95       29.84     15.09 o 
  11  -9   3      202.79        2.77     23.14 o 
 -10  -8   3      230.76      165.38     74.95 o 
  -9  -8   3      112.71       81.26     45.40 o 
  -8  -8   3      141.15      141.58     47.70 o 
  -7  -8   3        3.16        0.48     24.75 o 
  -6  -8   3      117.88      129.06     43.50 o 
  -5  -8   3      985.22     1059.23     69.23 o 
  -4  -8   3     1804.40     1581.83     59.56 o 
  -3  -8   3      233.10      217.85     24.43 o 
  -2  -8   3     7303.28     6916.63    177.85 o 
  -1  -8   3     2104.93     2033.25     62.59 o 
   0  -8   3     2074.23     1959.29     60.99 o 
   1  -8   3     5659.22     5626.22    123.87 o 
   2  -8   3     2394.94     2268.29     55.47 o 
   3  -8   3     2174.06     2051.18     48.28 o 
   4  -8   3     1512.63     1632.78     44.13 o 
   5  -8   3     1523.09     1678.54     54.11 o 
   6  -8   3      630.97      664.18     29.92 o 
   7  -8   3      174.62      165.94     30.43 o 
   8  -8   3      162.39      185.71     26.33 o 
   9  -8   3        0.44        1.32     10.09 o 
  10  -8   3      710.90      821.48     36.36 o 
  11  -8   3     1220.33     1350.14     73.10 o 
  12  -8   3       13.93       10.10     25.90 o 
 -11  -7   3       62.52       50.76     61.95 o 
 -10  -7   3      246.48      228.36     65.23 o 
  -9  -7   3       17.69       35.67     53.03 o 
  -8  -7   3        7.17       21.23     27.28 o 
  -7  -7   3     1388.14     1379.27     89.92 o 
  -6  -7   3       90.10       74.07     34.57 o 
  -5  -7   3      643.57      557.10     48.25 o 
  -4  -7   3        8.21       52.50     42.28 o 
  -3  -7   3     4242.76     3791.95     93.55 o 
  -2  -7   3     5457.53     5052.84    109.80 o 
  -1  -7   3      548.41      514.34     31.51 o 
   0  -7   3       72.83       73.39     12.16 o 
   1  -7   3      301.68      266.55     16.05 o 
   2  -7   3     1818.76     1581.21     35.93 o 
   3  -7   3      625.94      658.81     20.63 o 
   4  -7   3     9264.38     9559.73    150.60 o 
   5  -7   3    11249.61    12193.85    214.25 o 
   6  -7   3     4445.39     4886.89    282.20 o 
   7  -7   3        8.69        6.19     10.48 o 
   8  -7   3        2.74        7.62     12.72 o 
   9  -7   3      428.59      474.36     29.36 o 
  10  -7   3      412.64      442.57     32.04 o 
  11  -7   3       47.34       40.47     16.10 o 
  12  -7   3      187.98      208.61     28.23 o 
 -11  -6   3      626.79      494.99    132.60 o 
 -10  -6   3        3.46       -6.46     29.49 o 
  -9  -6   3     3436.21     3407.04    195.65 o 
  -8  -6   3        7.65      -28.70     41.30 o 
  -7  -6   3      795.88      830.34     78.64 o 
  -6  -6   3       77.40      105.82     32.95 o 
  -5  -6   3      272.45      256.67     32.17 o 
  -4  -6   3       27.48       32.87     15.50 o 
  -3  -6   3      526.36      556.65     31.97 o 
  -2  -6   3     2190.55     1861.93     43.00 o 
  -1  -6   3      230.65      277.39     15.60 o 
   0  -6   3     5190.06     5036.61     88.08 o 
   1  -6   3     2066.45     1804.62     34.58 o 
   2  -6   3     5349.56     4983.53     74.53 o 
   3  -6   3     7667.68     7235.19    107.26 o 
   4  -6   3       50.99       58.33      9.31 o 
   5  -6   3       50.00       57.25      8.93 o 
   6  -6   3       19.46       11.93      9.49 o 
   7  -6   3     4973.76     4704.27    161.79 o 
   8  -6   3     3875.64     4068.05    131.90 o 
   9  -6   3      690.25      729.66     34.19 o 
  10  -6   3      400.99      366.02     28.32 o 
  11  -6   3      221.18      190.00     26.11 o 
  12  -6   3        5.02        6.29      9.94 o 
 -12  -5   3       60.72      189.16     99.55 o 
 -11  -5   3      120.77      161.81     87.01 o 
 -10  -5   3       59.01      114.55     47.89 o 
  -9  -5   3        6.97       26.78     28.94 o 
  -8  -5   3       71.08       60.78     35.36 o 
  -7  -5   3      386.51      389.97     57.95 o 
  -6  -5   3     9704.07     9471.24    276.54 o 
  -5  -5   3       19.26        6.68     19.88 o 
  -4  -5   3    10578.51     9701.19    221.23 o 
  -3  -5   3       13.48       18.19     12.38 o 
  -2  -5   3      144.34      172.62     13.94 o 
  -1  -5   3     1106.39      880.91     21.32 o 
   0  -5   3     2849.60     2823.73     44.12 o 
   1  -5   3     1325.38     1523.25     27.05 o 
   2  -5   3     1300.44      928.69     17.89 o 
   3  -5   3     1540.77     1509.37     27.50 o 
   4  -5   3     1246.61     1197.75     25.06 o 
   5  -5   3     4654.82     4611.82    252.70 o 
   6  -5   3     3991.03     3611.53    150.19 o 
   7  -5   3      291.93      276.53     18.21 o 
   8  -5   3      593.80      577.49     32.62 o 
   9  -5   3     2797.77     2797.80    113.40 o 
  10  -5   3      125.32      113.11     19.97 o 
  11  -5   3      452.27      441.01     29.25 o 
  12  -5   3      301.55      317.14     34.29 o 
  13  -5   3      281.31      170.96    119.64 o 
 -12  -4   3       10.12       55.07    113.71 o 
 -11  -4   3       29.32      -40.89     56.53 o 
 -10  -4   3      101.89      149.10     73.49 o 
  -9  -4   3      723.92      810.83     75.36 o 
  -8  -4   3     4679.87     4696.69    186.51 o 
  -7  -4   3      197.69      185.17     32.20 o 
  -6  -4   3     3854.41     3611.22    126.47 o 
  -5  -4   3      263.69      360.79     29.14 o 
  -4  -4   3     4234.03     3555.78     96.28 o 
  -3  -4   3       31.24       28.69      9.48 o 
  -2  -4   3     1043.22      911.07     20.97 o 
  -1  -4   3    28901.85    28972.40    515.49 o 
   0  -4   3       35.60       29.51      3.94 o 
   1  -4   3     4471.63     4104.44     54.39 o 
   2  -4   3     1325.89     1119.45     18.60 o 
   3  -4   3      417.28      309.33     15.17 o 
   4  -4   3     5397.68     5270.46    122.62 o 
   5  -4   3       32.67       33.28      5.91 o 
   6  -4   3       70.41       51.87      9.11 o 
   7  -4   3     4421.78     4041.12    137.93 o 
   8  -4   3      743.57      689.92     34.61 o 
   9  -4   3       69.50       85.85     13.83 o 
  10  -4   3       91.85       98.06     16.35 o 
  11  -4   3      766.44      799.24     43.57 o 
  12  -4   3      263.96      249.55     42.01 o 
  13  -4   3       24.55       22.04     26.15 o 
 -13  -3   3      367.54      371.02    126.34 o 
 -12  -3   3      182.32      219.68     95.17 o 
 -11  -3   3       94.01      112.27     68.27 o 
 -10  -3   3      446.19      469.30     95.56 o 
  -9  -3   3      202.73      194.44     62.26 o 
  -8  -3   3      324.91      342.56     63.75 o 
  -7  -3   3     1627.13     1585.67     71.44 o 
  -6  -3   3     1094.04      828.77     44.15 o 
  -5  -3   3     3031.44     2887.79     76.55 o 
  -4  -3   3      937.63      864.92     32.28 o 
  -3  -3   3    12282.77    11525.24    227.76 o 
  -2  -3   3       71.06       74.79      7.18 o 
  -1  -3   3    15164.96    14667.68    218.36 o 
   0  -3   3     6227.51     5871.23     67.99 o 
   1  -3   3    26275.33    26506.59    373.57 o 
   2  -3   3     6250.34     6089.62     79.24 o 
   3  -3   3       43.54       50.16      6.58 o 
   4  -3   3      958.15      890.93     36.74 o 
   5  -3   3      221.69      226.80     10.65 o 
   6  -3   3     1136.68     1117.22     29.18 o 
   7  -3   3     1389.10     1216.66     46.30 o 
   8  -3   3     1101.01     1024.50     34.34 o 
   9  -3   3       16.59       37.86     13.46 o 
  10  -3   3     1764.43     1713.66     93.53 o 
  11  -3   3      561.93      636.98     52.03 o 
  12  -3   3      565.15      669.87     43.25 o 
  13  -3   3       82.47       39.02     30.47 o 
 -13  -2   3      176.04      295.94    181.38 o 
 -12  -2   3     1133.30     1281.56    168.15 o 
 -11  -2   3      250.99      248.57    138.87 o 
 -10  -2   3      873.07      912.71    114.09 o 
  -9  -2   3      168.91      151.73     53.13 o 
  -8  -2   3      484.31      522.79     68.02 o 
  -7  -2   3       33.22       17.76     21.83 o 
  -6  -2   3     4473.29     4292.80    160.67 o 
  -5  -2   3       13.01       24.48     11.04 o 
  -4  -2   3      159.15      138.86     14.21 o 
  -3  -2   3     9432.95     8654.05    160.93 o 
  -2  -2   3     2268.38     2023.50     29.46 o 
  -1  -2   3    24423.02    24506.71    545.46 o 
   0  -2   3     2762.59     2610.12     24.28 o 
   1  -2   3      668.44      635.18      6.01 o 
   2  -2   3      121.41       89.11      3.55 o 
   3  -2   3     1076.35      907.29     20.45 o 
   4  -2   3    13904.35    13390.69    648.42 o 
   5  -2   3       44.24       47.72     11.16 o 
   6  -2   3     7912.15     7117.31    441.17 o 
   7  -2   3       26.59       33.80     18.00 o 
   8  -2   3      199.05      212.43     25.95 o 
   9  -2   3      195.54      209.37     25.16 o 
  10  -2   3       52.03       43.29     18.26 o 
  11  -2   3      196.50      202.80     32.27 o 
  12  -2   3       28.80       20.73     17.35 o 
  13  -2   3       67.66       50.94     38.14 o 
 -13  -1   3       69.64       15.64     48.23 o 
 -12  -1   3       15.31       25.85     52.70 o 
 -11  -1   3       21.59       54.25     49.53 o 
 -10  -1   3     3496.08     3756.25    217.18 o 
  -9  -1   3     1168.72     1115.65    101.78 o 
  -8  -1   3     2410.43     2262.60    124.77 o 
  -7  -1   3     2402.74     2304.73    112.40 o 
  -6  -1   3      321.58      250.02     35.39 o 
  -5  -1   3      622.08      504.34     61.74 o 
  -4  -1   3      293.71      275.72     24.96 o 
  -3  -1   3    14537.53    14646.29    405.42 o 
  -2  -1   3    12223.40    11858.07    196.43 o 
  -1  -1   3      290.65      260.52      6.20 o 
   0  -1   3      916.14      820.09     16.07 o 
   1  -1   3      900.20      654.60      9.69 o 
   2  -1   3    52934.96    56127.47   1274.99 o 
   3  -1   3       23.52       29.33      3.74 o 
   4  -1   3     3804.37     3560.30     63.99 o 
   5  -1   3     3497.10     3328.24     62.33 o 
   6  -1   3     4974.96     5053.75    144.87 o 
   7  -1   3     1313.07     1302.51     90.43 o 
   8  -1   3      915.52      822.20     56.34 o 
   9  -1   3     5103.33     5268.95    203.58 o 
  10  -1   3        5.01       17.43     18.16 o 
  11  -1   3      539.58      518.41     46.81 o 
  12  -1   3      590.09      623.35     61.84 o 
  13  -1   3        0.29       29.50     33.13 o 
 -13   0   3       43.97        2.07     24.58 o 
 -12   0   3       89.92       77.01     25.52 o 
 -11   0   3      792.77      775.31     56.95 o 
 -10   0   3      178.20      144.50     27.78 o 
  -9   0   3       66.72       60.86     12.48 o 
  -8   0   3       45.57       36.66     26.88 o 
  -7   0   3     1355.54     1290.39     77.05 o 
  -6   0   3      111.13      114.57     43.51 o 
  -5   0   3    15155.87    14834.71    457.04 o 
  -4   0   3    11173.87    10787.55    303.31 o 
  -2   0   3      177.15      157.61     13.71 o 
  -1   0   3     3331.09     3126.68     46.08 o 
   0   0   3     1714.87     1603.30     23.53 o 
   1   0   3     2524.68     2401.57     31.98 o 
   2   0   3     1877.91     1710.19     46.48 o 
   3   0   3    13616.24    13553.49    245.58 o 
   4   0   3     3953.70     4033.28     79.82 o 
   5   0   3     6011.30     5897.12    114.84 o 
   6   0   3      757.63      845.35     31.56 o 
   7   0   3     6799.60     6469.19    148.51 o 
   8   0   3      223.69      208.80     24.82 o 
   9   0   3     1886.41     2132.30    117.15 o 
  10   0   3     1436.09     1594.69    113.08 o 
  11   0   3      335.55      397.28     70.91 o 
  12   0   3       44.09       42.03     41.06 o 
  13   0   3       28.96      -15.64     59.79 o 
 -13   1   3       42.45       31.03     37.89 o 
 -12   1   3       19.62       11.68      8.87 o 
 -11   1   3     1091.71     1036.79     74.05 o 
 -10   1   3      339.88      330.78     20.25 o 
  -9   1   3      329.40      313.01     18.57 o 
  -8   1   3     2991.36     2801.02    117.37 o 
  -7   1   3     4234.90     3806.44    176.62 o 
  -6   1   3     4296.38     3814.61    119.16 o 
  -5   1   3     6034.11     5608.66    141.66 o 
  -4   1   3     3189.98     3056.60     47.21 o 
  -3   1   3      118.17      193.42     12.97 o 
  -2   1   3    13939.93    14069.97    266.99 o 
  -1   1   3     1656.17     1533.40     30.99 o 
   0   1   3     9697.21     9006.27    153.65 o 
   1   1   3     8292.64     8831.53    334.27 o 
   2   1   3      778.94      924.31     63.94 o 
   3   1   3      158.65      143.90     10.37 o 
   4   1   3      847.25      723.20     24.16 o 
   5   1   3      125.53      154.71     23.63 o 
   6   1   3     3505.92     3431.85     84.42 o 
   7   1   3      350.94      329.98     28.02 o 
   8   1   3       63.26       40.45     17.54 o 
   9   1   3      298.67      344.17     37.76 o 
  10   1   3      299.56      300.43     62.76 o 
  11   1   3       60.87       31.93     37.31 o 
  12   1   3      531.25      575.96    100.94 o 
  13   1   3      382.86      540.73    106.94 o 
 -13   2   3      752.51      996.53    100.82 o 
 -12   2   3        1.93      -12.00     25.29 o 
 -11   2   3       72.40       58.14     15.39 o 
 -10   2   3      714.73      642.00     35.45 o 
  -9   2   3      467.90      482.61     61.51 o 
  -8   2   3     2837.24     2691.72     62.24 o 
  -7   2   3     5119.73     4597.70     95.93 o 
  -6   2   3     2189.94     2140.70     41.01 o 
  -5   2   3     2322.60     2215.82     41.76 o 
  -4   2   3       35.97       20.62      3.24 o 
  -3   2   3    19108.29    19264.77    459.07 o 
  -2   2   3     2316.74     2076.34     48.40 o 
  -1   2   3     1723.99     1510.50     36.90 o 
   0   2   3    42222.65    44466.81   1072.83 o 
   1   2   3     9311.72     9179.65    187.31 o 
   2   2   3    18573.14    19389.78    397.95 o 
   3   2   3     3916.66     3701.25     74.33 o 
   4   2   3     3397.71     3033.18     68.59 o 
   5   2   3     5227.42     5572.53    126.10 o 
   6   2   3      683.91      787.52     39.84 o 
   7   2   3     1585.81     1644.05    109.20 o 
   8   2   3      187.46      135.52     27.52 o 
   9   2   3       76.78       61.50     25.19 o 
  10   2   3      227.91      201.74     40.24 o 
  11   2   3      624.41      750.77    107.81 o 
  12   2   3      363.91      503.24    102.21 o 
 -13   3   3      862.92     1035.93     95.56 o 
 -12   3   3        1.78       23.20     19.95 o 
 -11   3   3      331.93      332.04     23.87 o 
 -10   3   3     2156.54     2096.93    115.86 o 
  -9   3   3      166.79      127.28     13.34 o 
  -8   3   3     1875.62     1762.28     44.10 o 
  -7   3   3     2231.22     2099.62     47.27 o 
  -6   3   3     7799.65     7277.01    140.94 o 
  -5   3   3     2284.35     2110.27     63.25 o 
  -4   3   3     1267.30     1312.57     26.45 o 
  -3   3   3     2224.21     2204.70     43.48 o 
  -2   3   3    15499.42    14888.20    320.88 o 
  -1   3   3     8730.22     7703.49    154.09 o 
   0   3   3       28.04       47.31     11.94 o 
   1   3   3      578.73      548.59     22.00 o 
   2   3   3     3159.41     3121.89    100.09 o 
   3   3   3    17084.09    17670.71    406.92 o 
   4   3   3       21.42       39.05     12.81 o 
   5   3   3     6929.30     6807.70    179.75 o 
   6   3   3     1243.96     1214.40     55.23 o 
   7   3   3     3119.77     3284.83    134.07 o 
   8   3   3     1947.33     1988.73    102.58 o 
   9   3   3       59.05       45.98     42.65 o 
  10   3   3      184.87      158.19     47.93 o 
  11   3   3       36.46       85.06     38.43 o 
  12   3   3      242.85      282.94     90.62 o 
 -13   4   3      250.25      184.70    152.64 o 
 -12   4   3       31.19       32.27     32.00 o 
 -11   4   3      259.62      224.48     64.04 o 
 -10   4   3     3196.93     3035.32     88.92 o 
  -9   4   3     2083.40     1919.83     66.90 o 
  -8   4   3     5221.15     5008.15    126.94 o 
  -7   4   3      134.88      134.39     20.08 o 
  -6   4   3       77.47       77.98      9.56 o 
  -5   4   3      356.86      435.46     18.35 o 
  -4   4   3      258.81      300.98     20.47 o 
  -3   4   3     4314.60     4187.53     78.01 o 
  -2   4   3       85.25       57.69     13.74 o 
  -1   4   3     6551.60     5956.86    139.76 o 
   0   4   3      791.38      826.85     31.32 o 
   1   4   3     2485.85     1880.93     86.04 o 
   2   4   3      476.36      497.30     33.33 o 
   3   4   3     6194.93     5966.79    149.91 o 
   4   4   3        6.31        5.70      9.95 o 
   5   4   3       70.71       81.76     27.29 o 
   6   4   3      182.44      226.58     32.49 o 
   7   4   3        3.24       -8.29     17.76 o 
   8   4   3     6432.27     6634.64    214.02 o 
   9   4   3      557.13      583.46     82.04 o 
  10   4   3     1598.69     1764.60    112.01 o 
  11   4   3        1.68      -24.05     35.84 o 
  12   4   3       60.49       65.98     50.95 o 
 -13   5   3      102.40       59.05     60.94 o 
 -12   5   3      437.54      533.56     59.71 o 
 -11   5   3        8.56       27.10     14.96 o 
 -10   5   3     1116.57     1069.03     39.68 o 
  -9   5   3       62.30       75.38     15.23 o 
  -8   5   3      156.71      154.90     18.48 o 
  -7   5   3      211.99      316.01     26.47 o 
  -6   5   3     4854.71     5124.16    172.72 o 
  -5   5   3    13853.07    13795.94    314.30 o 
  -4   5   3      409.52      427.94     21.18 o 
  -3   5   3    11597.93    11407.28    228.78 o 
  -2   5   3     1947.95     1829.56     66.15 o 
  -1   5   3      922.96      987.78     40.92 o 
   0   5   3      529.45      505.95     29.98 o 
   1   5   3     1198.36     1130.46     59.65 o 
   2   5   3     2079.61     1826.70     59.72 o 
   3   5   3        9.44       -7.31     10.99 o 
   4   5   3        6.11       27.73     15.91 o 
   5   5   3      707.02      655.63     48.38 o 
   6   5   3     1783.78     1724.27     83.31 o 
   7   5   3      134.62      120.48     34.15 o 
   8   5   3     1008.51     1225.84     85.28 o 
   9   5   3      271.85      231.57     64.94 o 
  10   5   3      262.20      383.97     64.13 o 
  11   5   3      100.92      133.67     68.44 o 
 -13   6   3       59.73       24.10     29.33 o 
 -12   6   3       57.40       63.54     30.00 o 
 -11   6   3      685.54      761.57     75.34 o 
 -10   6   3        1.25       20.53     27.53 o 
  -9   6   3       46.01       47.58     31.12 o 
  -8   6   3       21.32        9.85     14.66 o 
  -7   6   3     2393.48     2384.22    133.53 o 
  -6   6   3      130.94      154.03     18.86 o 
  -5   6   3       11.00       16.20      9.67 o 
  -4   6   3     2960.57     2784.67     71.54 o 
  -3   6   3     4659.47     4365.99     91.50 o 
  -2   6   3     1064.53     1093.09     61.08 o 
  -1   6   3      412.22      329.59     29.38 o 
   0   6   3     7214.44     6603.10    161.36 o 
   1   6   3      469.90      519.11     35.43 o 
   2   6   3      902.22      758.66     44.37 o 
   3   6   3     2517.41     2403.61     85.69 o 
   4   6   3      521.36      541.95     46.38 o 
   5   6   3      112.49      103.79     49.22 o 
   6   6   3      345.12      344.46     59.67 o 
   7   6   3      559.19      725.82     86.42 o 
   8   6   3      440.85      467.12     65.20 o 
   9   6   3       27.10       63.01     46.12 o 
  10   6   3      359.68      354.95     84.37 o 
  11   6   3      256.49      296.14     71.22 o 
 -12   7   3      373.62      131.03    133.11 o 
 -11   7   3       32.04        9.78     26.72 o 
 -10   7   3     1112.68     1021.74     96.82 o 
  -9   7   3      365.32      402.54    109.72 o 
  -8   7   3      179.49      274.40     34.93 o 
  -7   7   3       79.52       97.33     19.68 o 
  -6   7   3      549.70      491.30     31.54 o 
  -5   7   3      241.75      232.39     23.29 o 
  -4   7   3     2424.22     2577.84     69.49 o 
  -3   7   3       12.46       20.41     11.80 o 
  -2   7   3     1022.36      992.76     45.86 o 
  -1   7   3     1679.53     1730.91     68.86 o 
   0   7   3     2954.91     2724.89     90.94 o 
   1   7   3     4347.46     4173.92    124.12 o 
   2   7   3     3181.54     3205.51    106.89 o 
   3   7   3      278.85      261.04     36.95 o 
   4   7   3       37.20       38.46     23.87 o 
   5   7   3      839.84      846.56     69.09 o 
   6   7   3      528.71      624.74     67.20 o 
   7   7   3      413.59      525.63     80.97 o 
   8   7   3      675.29      767.62     84.25 o 
   9   7   3        0.52      -14.25     28.97 o 
  10   7   3       68.10       67.64     45.05 o 
 -12   8   3      743.24      772.62     70.39 o 
 -11   8   3      822.68      910.08    102.46 o 
 -10   8   3      380.92      374.97     74.18 o 
  -9   8   3      549.67      701.96     55.05 o 
  -8   8   3       46.77       63.85     22.74 o 
  -7   8   3     1055.55     1217.54     58.64 o 
  -6   8   3        5.39       -2.80     14.18 o 
  -5   8   3     1017.88     1106.79     65.36 o 
  -4   8   3      527.35      536.32     35.80 o 
  -3   8   3     1427.20     1583.62     67.45 o 
  -2   8   3      856.76      785.70     47.88 o 
  -1   8   3       41.13       46.40     22.48 o 
   0   8   3      146.32      198.15     32.79 o 
   1   8   3      792.18      861.49     58.56 o 
   2   8   3      581.05      679.28     56.19 o 
   3   8   3       19.39       38.34     24.87 o 
   4   8   3     1237.24     1373.67     86.74 o 
   5   8   3     3046.08     3336.24    146.99 o 
   6   8   3      378.16      429.31     64.26 o 
   7   8   3      149.01      139.66     48.45 o 
   8   8   3       81.36      124.57     54.18 o 
   9   8   3       19.66       14.07     31.42 o 
 -11   9   3       81.51        2.61     24.93 o 
 -10   9   3      175.74      191.65     61.60 o 
  -9   9   3     3957.10     5456.48    649.77 o 
  -8   9   3      389.41      486.15     46.75 o 
  -7   9   3      553.12      625.57     49.98 o 
  -6   9   3      615.77      590.24     56.94 o 
  -5   9   3       49.12       82.09     21.94 o 
  -4   9   3      153.33      154.49     28.71 o 
  -3   9   3      583.89      605.05     43.44 o 
  -2   9   3     6878.50     7181.28    178.47 o 
  -1   9   3      102.22       97.23     24.29 o 
   0   9   3       47.24       60.54     34.74 o 
   1   9   3       68.44       66.36     36.13 o 
   2   9   3      418.33      420.14     52.80 o 
   3   9   3     4315.83     4389.50    196.27 o 
   4   9   3       12.63       50.26     59.87 o 
   5   9   3        2.55        6.03     25.97 o 
   6   9   3      114.65      125.20     47.46 o 
   7   9   3      242.26      261.95     63.48 o 
   8   9   3      168.37      178.35     74.63 o 
 -10  10   3        1.34       -5.62     17.86 o 
  -9  10   3        7.32       15.30     21.26 o 
  -8  10   3       26.65       27.94     20.22 o 
  -7  10   3      469.49      569.49     48.12 o 
  -6  10   3     2435.67     2930.25    102.24 o 
  -5  10   3      585.35      698.89     50.42 o 
  -4  10   3     1917.59     2096.16     89.84 o 
  -3  10   3      585.82      721.46     51.68 o 
  -2  10   3      983.95      991.55     59.88 o 
  -1  10   3      189.67      200.96     34.11 o 
   0  10   3      571.95      529.97     52.88 o 
   1  10   3       28.22       52.71     39.59 o 
   2  10   3      225.88      269.08     59.17 o 
   3  10   3      458.19      528.69     70.11 o 
   4  10   3       18.29       37.31     62.72 o 
   5  10   3        7.62       38.66     34.50 o 
   6  10   3      623.47      596.32     98.78 o 
   7  10   3       21.54       30.92     35.63 o 
  -9  11   3      197.53      173.40    118.58 o 
  -8  11   3      342.82      241.08     84.03 o 
  -7  11   3      571.20      572.53    172.80 o 
  -6  11   3       89.77      104.59     34.39 o 
  -5  11   3      961.65     1041.90     66.01 o 
  -4  11   3     1772.76     1998.00     96.97 o 
  -3  11   3      180.90      215.38     38.05 o 
  -2  11   3     1635.20     1800.61    110.30 o 
  -1  11   3     1523.84     1766.35     89.06 o 
   0  11   3      792.53      846.88     76.73 o 
   1  11   3     1027.80     1184.33     91.94 o 
   2  11   3       40.67       24.80     29.98 o 
   3  11   3     1259.40     1379.30    115.61 o 
   4  11   3       34.26       -2.04     21.30 o 
   5  11   3        9.92       32.90     35.67 o 
   6  11   3       29.45       18.85     33.77 o 
  -8  12   3       41.34       -5.51     19.28 o 
  -7  12   3      832.09     1012.72     84.74 o 
  -6  12   3      172.87      106.69     51.68 o 
  -5  12   3       80.49       32.69     30.06 o 
  -4  12   3      234.19      212.52     67.72 o 
  -3  12   3       36.01       32.48     24.93 o 
  -2  12   3       50.85       64.64     36.13 o 
  -1  12   3      695.02      759.74     68.63 o 
   0  12   3       25.94       66.08     32.02 o 
   1  12   3     1633.68     1801.19    121.44 o 
   2  12   3        4.43       -1.95     16.88 o 
   3  12   3      230.43      122.87    101.86 o 
   4  12   3       12.17       -6.92     27.84 o 
  -6  13   3      832.96     1067.11     92.61 o 
  -5  13   3      155.98       63.64     56.87 o 
  -4  13   3       12.80       -4.86     18.68 o 
  -3  13   3      264.39       87.34     74.83 o 
  -2  13   3      243.82      137.42    102.31 o 
  -1  13   3       90.92       36.26     39.12 o 
   0  13   3        3.72        5.38     19.71 o 
   1  13   3      166.59      135.35     65.08 o 
   2  13   3       10.08       19.39     27.50 o 
  -1 -14   4      247.47      186.20     73.86 o 
   0 -14   4      678.40      751.20     69.29 o 
   1 -14   4      339.22      382.61     42.14 o 
   2 -14   4       12.83       -3.55     21.69 o 
   3 -14   4       20.45       25.60     17.06 o 
   4 -14   4      184.61      188.19     39.13 o 
  -4 -13   4      133.00      110.63     41.83 o 
  -3 -13   4      601.18      656.69     60.32 o 
  -2 -13   4      614.04      444.94    149.84 o 
  -1 -13   4      683.39      566.18    156.63 o 
   0 -13   4        3.33       -6.87     17.83 o 
   1 -13   4        2.20       14.41     17.97 o 
   2 -13   4      140.65      163.10     27.63 o 
   3 -13   4      579.11      623.63     60.12 o 
   4 -13   4      401.67      485.55     43.45 o 
   5 -13   4     1476.00     1771.67    131.58 o 
   6 -13   4      185.02      162.79     36.49 o 
   7 -13   4      164.73      201.74     88.81 o 
  -6 -12   4      153.28      122.14     51.68 o 
  -5 -12   4       16.82       21.56     23.54 o 
  -4 -12   4       95.79       93.56     43.74 o 
  -3 -12   4      140.40      105.78     46.43 o 
  -2 -12   4       66.13       32.31     24.31 o 
  -1 -12   4       51.77       38.80     20.44 o 
   0 -12   4      128.74       79.77     29.48 o 
   1 -12   4     3293.57     3420.91    109.44 o 
   2 -12   4     1443.35     1484.59     66.32 o 
   3 -12   4     1072.26     1167.93     59.45 o 
   4 -12   4      332.01      373.57     60.15 o 
   5 -12   4      168.68      189.32     24.06 o 
   6 -12   4       37.68       53.39     19.00 o 
   7 -12   4       14.88       36.23     20.33 o 
   8 -12   4      564.76      965.07    151.66 o 
  -7 -11   4      113.83      147.16     44.54 o 
  -6 -11   4       84.70       37.21     25.83 o 
  -5 -11   4     1655.04     1627.28     84.39 o 
  -4 -11   4       51.47       16.04     21.02 o 
  -3 -11   4      343.81      348.13     39.68 o 
  -2 -11   4        2.40        4.60     15.61 o 
  -1 -11   4      326.36      369.63     41.80 o 
   0 -11   4      403.78      447.97     39.26 o 
   1 -11   4        9.91       27.69     15.85 o 
   2 -11   4      299.51      329.01     28.08 o 
   3 -11   4      373.30      366.99     27.83 o 
   4 -11   4      468.79      491.21     38.17 o 
   5 -11   4      529.22      618.28     40.76 o 
   6 -11   4     1585.44     1738.07    123.22 o 
   7 -11   4     1822.04     2147.07    365.04 o 
   8 -11   4      117.91      236.60    148.77 o 
   9 -11   4        6.32       -4.89     30.30 o 
  -8 -10   4      147.68      111.80     39.50 o 
  -7 -10   4     3347.23     3179.64    173.09 o 
  -6 -10   4        5.46       -0.33     12.30 o 
  -5 -10   4      851.85      758.21     56.29 o 
  -4 -10   4      825.74      819.28     53.45 o 
  -3 -10   4      505.60      470.61     40.48 o 
  -2 -10   4     1048.51     1032.37     50.99 o 
  -1 -10   4        0.58        4.33     11.04 o 
   0 -10   4     3083.72     3174.99    120.12 o 
   1 -10   4       52.92       68.30     15.69 o 
   2 -10   4       61.13       58.32     14.24 o 
   3 -10   4     1166.83     1215.27     41.89 o 
   4 -10   4       16.54       40.57     15.03 o 
   5 -10   4      171.85      180.67     22.73 o 
   6 -10   4     1111.81     1325.42     74.26 o 
   7 -10   4      196.81      203.20     69.61 o 
   8 -10   4      929.33     1114.91    102.80 o 
   9 -10   4      685.85      812.98    111.74 o 
  10 -10   4      272.87       -2.77     44.33 o 
  -9  -9   4       31.43       44.29     27.39 o 
  -8  -9   4      217.03      159.19     35.87 o 
  -7  -9   4        3.68        6.65     16.07 o 
  -6  -9   4       59.68       52.12     22.59 o 
  -5  -9   4      870.64      810.44     58.70 o 
  -4  -9   4     1663.01     1590.17     64.94 o 
  -3  -9   4      232.84      217.78     30.21 o 
  -2  -9   4      551.11      655.20     37.39 o 
  -1  -9   4     7433.11     7382.35    166.19 o 
   0  -9   4    10013.26     9934.44    200.02 o 
   1  -9   4      151.70      147.95     17.15 o 
   2  -9   4     3011.86     2918.08     66.19 o 
   3  -9   4     1845.08     1784.92     46.70 o 
   4  -9   4      380.49      419.76     21.12 o 
   5  -9   4       75.12       68.48     13.07 o 
   6  -9   4       25.30       35.33     12.53 o 
   7  -9   4      250.85      267.53     23.93 o 
   8  -9   4      277.73      315.58     40.62 o 
   9  -9   4       21.70       22.58     12.43 o 
  10  -9   4       62.18       -3.10     39.76 o 
  11  -9   4      884.76     1256.03    197.59 o 
 -10  -8   4      446.95      436.64     87.25 o 
  -9  -8   4      318.45      285.51     66.91 o 
  -8  -8   4      277.07      226.06     68.77 o 
  -7  -8   4      241.03      296.56     54.00 o 
  -6  -8   4     1019.19      988.33     54.28 o 
  -5  -8   4      155.08      170.36     26.46 o 
  -4  -8   4      541.51      532.21     40.85 o 
  -3  -8   4     2432.09     2311.91     72.43 o 
  -2  -8   4     4282.65     4196.86     94.17 o 
  -1  -8   4       68.46       82.20     17.59 o 
   0  -8   4        5.04        6.88      7.56 o 
   1  -8   4     1613.61     1592.83     40.63 o 
   2  -8   4        0.03       -4.64      6.93 o 
   3  -8   4      711.83      687.94     28.71 o 
   4  -8   4     1300.86     1321.23     43.99 o 
   5  -8   4     5358.23     5905.14    157.78 o 
   6  -8   4      623.32      665.26     39.74 o 
   7  -8   4      132.87      111.26     17.38 o 
   8  -8   4        6.41        9.17      8.04 o 
   9  -8   4       96.01       91.34     18.32 o 
  10  -8   4        0.43        7.55      8.65 o 
  11  -8   4        4.32       -3.10     36.66 o 
 -11  -7   4      625.57      629.52    148.09 o 
 -10  -7   4      109.57      111.52     54.38 o 
  -9  -7   4     1592.68     1600.31    171.50 o 
  -8  -7   4     1027.42     1007.47     89.33 o 
  -7  -7   4      171.41      204.68     44.13 o 
  -6  -7   4       93.79       65.85     34.93 o 
  -5  -7   4     1340.08     1140.99     48.56 o 
  -4  -7   4       25.63       33.65     13.32 o 
  -3  -7   4      438.51      441.60     26.42 o 
  -2  -7   4     4890.74     4702.18    110.94 o 
  -1  -7   4       43.04       63.05     13.43 o 
   0  -7   4     1233.49     1023.34     29.08 o 
   1  -7   4     5860.62     5434.44    104.05 o 
   2  -7   4     1949.60     1845.63     34.51 o 
   3  -7   4     6364.59     6143.28    142.71 o 
   4  -7   4      108.55       68.91      8.36 o 
   5  -7   4      698.46      700.08     20.85 o 
   6  -7   4      430.47      462.72     25.85 o 
   7  -7   4     1494.30     1564.57     53.97 o 
   8  -7   4      196.99      227.80     20.61 o 
   9  -7   4      791.30      761.67     45.49 o 
  10  -7   4     1036.09     1106.99     40.85 o 
  11  -7   4       33.93       22.52     12.00 o 
  12  -7   4        2.30       43.82     34.86 o 
 -11  -6   4     1006.10      948.06    171.04 o 
 -10  -6   4      328.48      399.77     75.59 o 
  -9  -6   4      150.35      198.42     52.34 o 
  -8  -6   4      336.50      361.90     56.35 o 
  -7  -6   4        9.14       46.13     27.70 o 
  -6  -6   4     4944.51     4681.64    148.46 o 
  -5  -6   4     3471.36     3144.87    101.54 o 
  -4  -6   4    11551.05    10890.92    275.36 o 
  -3  -6   4     3240.78     2824.58     73.06 o 
  -2  -6   4      309.74      328.62     18.15 o 
  -1  -6   4     6697.07     6470.20    122.37 o 
   0  -6   4       98.98       74.69     12.54 o 
   1  -6   4     1320.37     1264.92     23.73 o 
   2  -6   4     2062.72     1958.42     36.62 o 
   3  -6   4      257.55      254.91     11.72 o 
   4  -6   4      125.22      101.30     11.19 o 
   5  -6   4     1565.64     1562.84     68.39 o 
   6  -6   4    10596.88    11556.16    773.47 o 
   7  -6   4      222.59      204.65     14.54 o 
   8  -6   4      855.17      853.95     32.79 o 
   9  -6   4      105.35       65.17     17.61 o 
  10  -6   4      285.32      248.72     23.91 o 
  11  -6   4       50.65       41.08     15.24 o 
  12  -6   4      177.24      134.38     21.33 o 
 -12  -5   4      133.93      184.13    100.87 o 
 -11  -5   4        1.97       12.54     79.01 o 
 -10  -5   4        6.99      139.13     76.08 o 
  -9  -5   4      105.17      102.28     41.21 o 
  -8  -5   4     2526.34     2513.41    120.70 o 
  -7  -5   4     1745.03     1594.08     82.95 o 
  -6  -5   4     1517.21     1491.52     84.93 o 
  -5  -5   4      192.92      185.67     25.86 o 
  -4  -5   4     3196.91     2818.11     77.46 o 
  -3  -5   4      641.64      531.51     20.92 o 
  -2  -5   4      189.62      209.80     25.78 o 
  -1  -5   4     4920.06     4480.79     74.22 o 
   0  -5   4    12283.17    12176.40    167.42 o 
   1  -5   4     2010.84     1764.59     27.78 o 
   2  -5   4     1750.16     1894.40     45.94 o 
   3  -5   4    14739.58    15593.88    227.42 o 
   4  -5   4      766.69      673.50     23.66 o 
   5  -5   4       74.44       95.51     14.07 o 
   6  -5   4      132.66      121.03     10.91 o 
   7  -5   4     2895.56     2740.43     83.59 o 
   8  -5   4     3763.35     3624.43     94.79 o 
   9  -5   4      342.14      282.72     22.53 o 
  10  -5   4      143.47      150.35     17.32 o 
  11  -5   4      641.81      588.28     31.82 o 
  12  -5   4      242.31      202.03     27.77 o 
 -12  -4   4      309.60      269.12    111.00 o 
 -11  -4   4      915.26      883.87    151.77 o 
 -10  -4   4      179.03      208.28    132.82 o 
  -9  -4   4      303.74      329.14     81.67 o 
  -8  -4   4       28.58       10.75     18.83 o 
  -7  -4   4      960.64     1001.92     69.98 o 
  -6  -4   4     4694.28     4566.10    130.20 o 
  -5  -4   4     4115.36     3865.15    102.58 o 
  -4  -4   4     1309.64     1144.62     41.36 o 
  -3  -4   4     5191.11     4427.72     72.30 o 
  -2  -4   4     1932.31     1727.45     31.03 o 
  -1  -4   4     6460.41     6085.98     86.57 o 
   0  -4   4      609.70      531.96     12.15 o 
   1  -4   4    44101.24    47259.07    803.53 o 
   2  -4   4     3487.00     3103.97     33.95 o 
   3  -4   4     2045.10     1958.22     44.17 o 
   4  -4   4     1944.74     1769.19     65.77 o 
   5  -4   4     1449.78     1426.03     47.09 o 
   6  -4   4      492.24      469.32     20.41 o 
   7  -4   4      294.39      296.95     18.03 o 
   8  -4   4     2752.14     2627.30    106.22 o 
   9  -4   4      138.19      130.64     19.40 o 
  10  -4   4      633.58      636.90     31.05 o 
  11  -4   4      375.31      457.90     30.62 o 
  12  -4   4      293.90      323.74     42.59 o 
  13  -4   4      111.86       48.67     43.99 o 
 -13  -3   4      359.28      263.10    115.74 o 
 -12  -3   4      131.52      225.20     97.12 o 
 -11  -3   4     1156.61     1252.52    165.08 o 
 -10  -3   4       93.01       65.99     91.09 o 
  -9  -3   4     2280.05     2305.34    168.01 o 
  -8  -3   4      389.15      354.84     66.21 o 
  -7  -3   4     3460.49     3469.25    236.00 o 
  -6  -3   4    11867.37    11662.90    284.09 o 
  -5  -3   4     3530.21     3619.46     92.98 o 
  -4  -3   4     2318.41     2225.49     57.06 o 
  -3  -3   4     8292.76     7471.70    113.05 o 
  -2  -3   4      212.03      188.89      8.60 o 
  -1  -3   4     9340.88     8990.97    109.03 o 
   0  -3   4     6546.24     6194.85     72.00 o 
   1  -3   4      509.95      428.91      6.04 o 
   2  -3   4     1792.05     1498.65     19.09 o 
   3  -3   4      346.17      325.92      7.24 o 
   4  -3   4    21820.56    20217.87    675.65 o 
   5  -3   4      563.01      489.33     18.73 o 
   6  -3   4     3120.62     2762.13     70.50 o 
   7  -3   4      268.10      201.47     13.81 o 
   8  -3   4       37.37       63.16     11.66 o 
   9  -3   4       29.09       46.35     14.62 o 
  10  -3   4       11.61       20.30     16.45 o 
  11  -3   4      849.62      971.82     60.69 o 
  12  -3   4       27.92       50.53     23.56 o 
  13  -3   4       15.78       24.83     36.19 o 
 -13  -2   4      184.15      205.34     99.57 o 
 -12  -2   4      703.89      793.12    240.45 o 
 -11  -2   4      392.05      446.89    102.06 o 
 -10  -2   4       32.10       55.23     47.74 o 
  -9  -2   4     8205.13     8343.63    367.89 o 
  -8  -2   4      528.60      456.78     67.70 o 
  -7  -2   4     3122.04     3104.67    145.96 o 
  -6  -2   4       56.13       55.56     25.26 o 
  -5  -2   4     1211.49     1100.08     94.10 o 
  -4  -2   4        5.28       12.87     11.73 o 
  -3  -2   4      458.71      450.60     12.40 o 
  -2  -2   4     8114.11     7683.03    131.50 o 
  -1  -2   4     4281.21     4103.43     68.77 o 
   0  -2   4       28.82       45.62      4.03 o 
   1  -2   4      118.83      160.13     11.35 o 
   2  -2   4    44085.22    43481.00    956.93 o 
   3  -2   4     6116.74     5799.08    311.51 o 
   4  -2   4     2087.93     1692.81     87.93 o 
   5  -2   4      551.45      573.41     37.54 o 
   6  -2   4       42.28       49.10     13.70 o 
   7  -2   4      958.74      886.54     37.65 o 
   8  -2   4      110.50      102.99     17.94 o 
   9  -2   4     4614.09     4668.76    298.88 o 
  10  -2   4      213.13      242.34     30.83 o 
  11  -2   4      171.98      174.88     31.51 o 
  12  -2   4      124.27      122.77     44.12 o 
  13  -2   4        0.21      -32.66     32.66 o 
 -13  -1   4      119.30       45.06     49.93 o 
 -12  -1   4      840.21      919.14    141.96 o 
 -11  -1   4     4099.13     3898.58    239.74 o 
 -10  -1   4        7.54       -1.14     21.50 o 
  -9  -1   4       33.26        5.05     23.14 o 
  -8  -1   4      351.83      280.31     87.08 o 
  -7  -1   4      522.00      495.53     55.80 o 
  -6  -1   4     4537.76     4086.82    152.67 o 
  -5  -1   4     6115.32     5617.65    178.83 o 
  -4  -1   4    13716.72    12926.10    382.34 o 
  -3  -1   4      135.53      107.73      4.09 o 
  -2  -1   4      980.94     1028.25     14.70 o 
  -1  -1   4    13648.64    13398.42    201.83 o 
   0  -1   4     1035.16      971.70     32.05 o 
   1  -1   4     4290.83     4045.23     51.93 o 
   2  -1   4     1044.69      963.85     15.25 o 
   3  -1   4     2894.91     2534.82     37.53 o 
   4  -1   4     1810.88     2058.29     41.02 o 
   5  -1   4     1017.08      712.98     21.21 o 
   6  -1   4     1438.30     1215.72     34.01 o 
   7  -1   4     6942.03     6630.06    205.41 o 
   8  -1   4        9.87       26.56     17.76 o 
   9  -1   4      788.22      925.05     67.08 o 
  10  -1   4       68.24      112.59     61.26 o 
  11  -1   4      635.85      606.49     66.06 o 
  12  -1   4      567.42      658.36     86.11 o 
  13  -1   4       46.22       56.37     71.85 o 
 -13   0   4      185.02       85.76    104.22 o 
 -12   0   4      124.74       74.21     83.19 o 
 -11   0   4      399.81      442.87     63.71 o 
 -10   0   4     1150.47     1049.67     92.05 o 
  -9   0   4      232.98      269.97     16.55 o 
  -8   0   4     4872.06     4570.07    136.90 o 
  -7   0   4     1819.48     1670.03     66.02 o 
  -6   0   4     4963.27     4617.63    164.87 o 
  -5   0   4      438.20      390.68     18.85 o 
  -4   0   4      160.96      129.62     20.87 o 
  -3   0   4    13546.88    14040.87    437.95 o 
  -2   0   4    75045.86    76685.83   3322.53 o 
  -1   0   4    66282.63    76395.63   1966.40 o 
   0   0   4     1126.39      911.04     18.90 o 
   1   0   4    22647.36    24130.93    471.21 o 
   2   0   4     5960.42     6248.84     98.75 o 
   3   0   4      150.40      131.80      8.42 o 
   4   0   4     7965.58     8272.30    161.54 o 
   5   0   4      349.16      383.05     18.63 o 
   6   0   4      616.25      578.88     26.36 o 
   7   0   4     3325.76     3306.94     83.51 o 
   8   0   4      877.23      907.87     44.18 o 
   9   0   4       20.65       41.54     27.04 o 
  10   0   4      906.33     1069.90     89.61 o 
  11   0   4       87.30      122.04     78.21 o 
  12   0   4      241.64      303.64     70.90 o 
  13   0   4       98.64      182.17     65.18 o 
 -13   1   4      538.50      701.92     97.69 o 
 -12   1   4        8.17       43.68     37.20 o 
 -11   1   4      318.56      239.15     53.87 o 
 -10   1   4      804.12      804.45     89.78 o 
  -9   1   4      115.50       88.85     18.62 o 
  -8   1   4      567.35      531.90     28.96 o 
  -7   1   4     4594.04     4520.88    124.01 o 
  -6   1   4        1.49        0.18      2.66 o 
  -5   1   4       22.83       24.49      1.94 o 
  -4   1   4     7403.61     7172.74    202.98 o 
  -3   1   4    42916.94    42385.90   1025.04 o 
  -2   1   4     2435.34     2327.90     49.46 o 
  -1   1   4     5910.30     5411.75    110.33 o 
   0   1   4    42516.98    45843.68   1101.64 o 
   1   1   4       94.95      120.22      9.05 o 
   2   1   4      432.22      474.25     15.51 o 
   3   1   4     3341.81     3094.65     58.80 o 
   4   1   4     3819.16     3525.98     71.75 o 
   5   1   4       47.13       87.03     16.80 o 
   6   1   4      145.63      154.58     19.03 o 
   7   1   4     2840.37     2947.38     84.53 o 
   8   1   4      122.01      108.39     22.81 o 
   9   1   4        3.68       -6.48     33.15 o 
  10   1   4      419.75      473.34     72.72 o 
  11   1   4        1.55       -1.30     20.85 o 
  12   1   4      172.85      267.91     74.15 o 
 -13   2   4      616.73      733.17     91.33 o 
 -12   2   4      450.69      343.81    247.60 o 
 -11   2   4       17.75       26.43     18.33 o 
 -10   2   4     1278.05     1199.51     88.87 o 
  -9   2   4      472.89      484.07     24.25 o 
  -8   2   4      732.22      682.76     37.48 o 
  -7   2   4     1132.05     1046.30     23.28 o 
  -6   2   4     2876.08     2583.90     81.09 o 
  -5   2   4       15.12       19.71     14.66 o 
  -4   2   4      112.14       88.51     10.26 o 
  -3   2   4       22.67       30.75     10.63 o 
  -2   2   4    51600.43    56368.41   1490.16 o 
  -1   2   4     3028.08     2472.82     56.55 o 
   0   2   4     2396.39     2104.22     51.88 o 
   1   2   4        4.41        6.32      5.38 o 
   2   2   4      159.52       94.89     10.91 o 
   3   2   4      133.26       60.59     10.81 o 
   4   2   4    23862.69    26490.89    624.12 o 
   5   2   4    16423.11    17318.25    422.38 o 
   6   2   4     5884.48     6063.29    148.66 o 
   7   2   4      162.07      167.09     31.05 o 
   8   2   4      233.34      195.79     31.00 o 
   9   2   4       45.82       42.60     26.34 o 
  10   2   4       61.29       76.75     36.46 o 
  11   2   4        5.12        4.07     26.72 o 
  12   2   4      116.12      165.55     68.11 o 
 -13   3   4       31.29       -2.34     24.52 o 
 -12   3   4       40.48       91.61     38.34 o 
 -11   3   4        0.07       14.63      8.67 o 
 -10   3   4     2626.30     2485.42    128.75 o 
  -9   3   4       25.47       37.99      8.01 o 
  -8   3   4     3938.52     3564.55     74.38 o 
  -7   3   4     4298.19     3763.38     75.00 o 
  -6   3   4      600.75      568.53     48.81 o 
  -5   3   4     2351.17     2417.72     50.00 o 
  -4   3   4      260.97      309.72     16.47 o 
  -3   3   4     7953.96     7588.67    123.27 o 
  -2   3   4     2302.15     2344.19     69.96 o 
  -1   3   4     5353.32     4804.98    115.63 o 
   0   3   4      221.77      239.69     17.74 o 
   1   3   4     8201.32     7732.43    155.94 o 
   2   3   4     4438.59     4295.14     92.20 o 
   3   3   4     5234.84     5152.84    178.21 o 
   4   3   4      604.02      566.16     39.28 o 
   5   3   4     3661.06     3784.81    101.47 o 
   6   3   4      205.97      235.13     29.46 o 
   7   3   4      462.33      500.17     43.42 o 
   8   3   4      741.40      788.50     57.94 o 
   9   3   4     1021.24     1167.12     75.66 o 
  10   3   4      469.65      519.88     61.16 o 
  11   3   4        9.74       -5.99     20.03 o 
  12   3   4      330.70      382.41    157.30 o 
 -13   4   4       61.39       44.73     49.78 o 
 -12   4   4     1399.41     1328.70     94.35 o 
 -11   4   4       84.80       62.56     13.21 o 
 -10   4   4      202.87      218.00     16.62 o 
  -9   4   4      218.12      206.86     22.33 o 
  -8   4   4      259.25      245.51     45.97 o 
  -7   4   4      715.70      724.44     63.99 o 
  -6   4   4      985.47      971.89     51.87 o 
  -5   4   4    11621.16    10957.21    204.00 o 
  -4   4   4      444.42      434.12     26.04 o 
  -3   4   4     2168.44     1792.38     40.37 o 
  -2   4   4       45.36       83.12     16.55 o 
  -1   4   4      845.50      817.17     35.36 o 
   0   4   4      901.70      809.80     34.31 o 
   1   4   4      462.27      477.07     26.77 o 
   2   4   4     3337.80     3082.91     88.79 o 
   3   4   4      354.70      294.01     25.43 o 
   4   4   4       13.00       38.42     15.79 o 
   5   4   4       68.17       71.68     26.37 o 
   6   4   4      458.43      418.75     40.98 o 
   7   4   4     2571.85     2778.65    108.94 o 
   8   4   4     1026.58     1154.39     76.64 o 
   9   4   4      789.59      833.29     73.43 o 
  10   4   4      811.58     1041.02    106.93 o 
  11   4   4      217.31      250.54     57.03 o 
 -13   5   4        6.89        5.62     21.20 o 
 -12   5   4     1106.71     1153.17     86.57 o 
 -11   5   4      587.97      723.60     64.73 o 
 -10   5   4      310.33      237.03     90.96 o 
  -9   5   4       90.09       86.20     37.80 o 
  -8   5   4       12.51       16.29     22.97 o 
  -7   5   4     4753.99     4736.35    443.94 o 
  -6   5   4      972.54      975.37     33.83 o 
  -5   5   4      377.28      345.62     26.37 o 
  -4   5   4     3826.94     3934.34     85.63 o 
  -3   5   4     2393.47     2206.66     61.28 o 
  -2   5   4     8730.64     9058.84    237.52 o 
  -1   5   4      784.63      893.73     49.06 o 
   0   5   4    24953.50    25308.61    626.30 o 
   1   5   4     3870.47     3806.21    212.27 o 
   2   5   4      420.07      358.79     51.96 o 
   3   5   4      643.56      712.97     42.79 o 
   4   5   4     1333.19     1275.72     60.61 o 
   5   5   4       60.50       90.03     30.54 o 
   6   5   4      151.50      206.34     36.73 o 
   7   5   4       10.69       41.61     26.35 o 
   8   5   4      408.38      412.46     67.32 o 
   9   5   4      168.71      203.36     57.59 o 
  10   5   4       43.87       70.21     44.77 o 
  11   5   4       12.68        6.45     42.20 o 
 -13   6   4      710.85      828.05     97.45 o 
 -12   6   4       25.61       34.23     34.91 o 
 -11   6   4        0.12       13.86     20.54 o 
 -10   6   4       12.36       58.32     37.80 o 
  -9   6   4       24.71       56.04     34.87 o 
  -8   6   4      295.61      355.13     32.76 o 
  -7   6   4      209.88      220.58     24.19 o 
  -6   6   4     3401.53     3413.83     80.71 o 
  -5   6   4     1831.55     1888.37     57.04 o 
  -4   6   4     1014.37      874.21     38.95 o 
  -3   6   4     1469.32     1430.50     45.74 o 
  -2   6   4     5899.40     5840.37    157.69 o 
  -1   6   4      988.62      951.39     49.33 o 
   0   6   4     5594.12     5500.13    145.41 o 
   1   6   4      995.21      955.73     56.95 o 
   2   6   4     2645.91     2271.88     81.29 o 
   3   6   4     1102.49     1070.31     59.06 o 
   4   6   4      700.87      722.32     54.19 o 
   5   6   4     1250.99     1292.81     75.45 o 
   6   6   4      287.03      309.26     47.98 o 
   7   6   4      542.41      555.92     64.07 o 
   8   6   4      122.54      195.67     49.32 o 
   9   6   4      241.51      256.14     57.96 o 
  10   6   4        8.71       32.99     35.24 o 
 -12   7   4      178.87       85.82     81.24 o 
 -11   7   4     1280.18     1265.90    119.86 o 
 -10   7   4     1861.96     1943.61    139.96 o 
  -9   7   4      370.59      414.49     57.23 o 
  -8   7   4      787.44      921.22     60.46 o 
  -7   7   4      852.43      900.61     43.25 o 
  -6   7   4      100.69      180.04     28.74 o 
  -5   7   4      283.86      240.94     24.08 o 
  -4   7   4      204.06      211.78     23.85 o 
  -3   7   4     1245.52     1104.89     59.74 o 
  -2   7   4     5268.09     5349.14    160.12 o 
  -1   7   4        6.62       12.86     15.21 o 
   0   7   4        0.15        6.93     13.58 o 
   1   7   4      961.02      886.65     55.93 o 
   2   7   4      583.19      555.13     48.20 o 
   3   7   4     2311.01     2302.54     98.19 o 
   4   7   4      830.10      773.96     63.80 o 
   5   7   4     5440.43     5929.71    203.52 o 
   6   7   4      138.13      202.37     46.05 o 
   7   7   4       38.75       68.87     36.64 o 
   8   7   4      191.42      242.16     57.67 o 
   9   7   4       34.23       44.43     38.36 o 
  10   7   4       89.27       83.91     48.56 o 
 -12   8   4      353.20       -1.47     23.80 o 
 -11   8   4       28.53       -1.63     22.16 o 
 -10   8   4        0.38       38.94     68.26 o 
  -9   8   4     2442.45     3189.88    400.82 o 
  -8   8   4      916.94     1111.15     75.93 o 
  -7   8   4       39.17       57.58     19.31 o 
  -6   8   4      327.24      340.73     31.55 o 
  -5   8   4     1373.60     1424.05     68.49 o 
  -4   8   4      275.28      329.79     31.42 o 
  -3   8   4      182.03      174.04     25.50 o 
  -2   8   4     2392.99     2451.52     78.01 o 
  -1   8   4     1791.06     1973.41    137.89 o 
   0   8   4      316.47      349.50     42.76 o 
   1   8   4      656.60      601.95     54.33 o 
   2   8   4      231.07      217.01     39.78 o 
   3   8   4      672.17      784.26     76.80 o 
   4   8   4       18.06       -6.14     19.23 o 
   5   8   4       26.66       23.17     26.63 o 
   6   8   4        8.87        6.70     22.72 o 
   7   8   4       39.54       81.35     42.56 o 
   8   8   4      429.31      452.72     75.68 o 
   9   8   4       81.48      130.86     58.58 o 
 -11   9   4      290.48       11.25     34.88 o 
 -10   9   4      213.55      255.94     42.46 o 
  -9   9   4        9.38       -0.13     13.52 o 
  -8   9   4      151.65      177.34     31.61 o 
  -7   9   4       80.01       94.13     31.52 o 
  -6   9   4     2212.72     2467.74     93.27 o 
  -5   9   4     2204.31     2380.65    136.02 o 
  -4   9   4     6041.27     6422.82    186.53 o 
  -3   9   4     3426.49     3644.99    109.95 o 
  -2   9   4      419.36      502.89     42.69 o 
  -1   9   4      611.40      657.80     62.40 o 
   0   9   4      211.01      262.36     62.02 o 
   1   9   4      374.09      362.91     58.49 o 
   2   9   4     3020.12     2967.29    134.60 o 
   3   9   4      196.63      243.95     49.42 o 
   4   9   4      562.09      614.20     73.61 o 
   5   9   4       55.56       38.67     33.59 o 
   6   9   4     1073.35     1163.79    126.31 o 
   7   9   4       70.70       86.64     46.35 o 
   8   9   4      488.48      476.89     94.65 o 
 -10  10   4      185.29      210.41    141.94 o 
  -9  10   4      152.79       97.36     44.61 o 
  -8  10   4      505.97      564.07    168.80 o 
  -7  10   4      307.53      362.04     49.94 o 
  -6  10   4      763.21      943.22     60.83 o 
  -5  10   4      253.02      291.45     38.36 o 
  -4  10   4      112.30      110.01     38.59 o 
  -3  10   4       69.40       77.13     30.58 o 
  -2  10   4      223.33      283.44     38.65 o 
  -1  10   4     2850.73     3034.41    110.11 o 
   0  10   4      560.70      558.30     66.13 o 
   1  10   4     1787.27     2008.59    117.09 o 
   2  10   4      176.69      148.94     45.61 o 
   3  10   4     1491.81     1480.53    128.96 o 
   4  10   4      101.35       99.33     82.21 o 
   5  10   4       34.27       32.74     39.95 o 
   6  10   4        3.80      -40.12     40.12 o 
   7  10   4      145.42      104.08     50.61 o 
  -9  11   4       12.16       -9.16     22.61 o 
  -8  11   4        8.90       17.19     26.46 o 
  -7  11   4      734.35      990.88     67.76 o 
  -6  11   4      323.40      382.98    123.40 o 
  -5  11   4       35.72       33.28     23.78 o 
  -4  11   4        4.77       23.26     23.54 o 
  -3  11   4      414.79      514.41     53.95 o 
  -2  11   4     1518.10     1780.61    116.80 o 
  -1  11   4      348.02      375.15     49.61 o 
   0  11   4        6.54       -9.54     18.72 o 
   1  11   4     1305.47     1509.21    115.16 o 
   2  11   4      346.52      247.88    229.45 o 
   3  11   4      122.70       71.41    102.98 o 
   4  11   4      181.95       38.92     39.93 o 
   5  11   4      211.54      171.55     57.22 o 
   6  11   4      295.12      286.70     78.97 o 
  -8  12   4        1.06       -8.56     21.71 o 
  -7  12   4      223.42       -9.73     27.67 o 
  -6  12   4      305.06       -5.32     25.75 o 
  -5  12   4       42.64       -0.14     10.54 o 
  -4  12   4      149.62       -3.92     18.68 o 
  -3  12   4      542.64      -11.54     48.47 o 
  -2  12   4       71.77       62.06     37.72 o 
  -1  12   4      440.04      417.61    157.78 o 
   0  12   4       14.79       28.49     27.52 o 
   1  12   4      222.83      149.14     79.86 o 
   2  12   4      234.07      214.65    103.17 o 
   3  12   4        4.97        0.65     28.02 o 
   4  12   4      751.41      884.46    118.10 o 
  -6  13   4       57.51       31.03     31.28 o 
  -5  13   4      136.48       -0.40     13.14 o 
  -4  13   4       95.12       -1.64     24.51 o 
  -3  13   4      340.55      187.40    134.81 o 
  -2  13   4      597.65      708.16     85.60 o 
  -1  13   4       93.36       99.76     42.47 o 
   0  13   4        1.78        4.39     24.21 o 
   1  13   4        3.62       15.96     25.35 o 
   2  13   4      358.04      208.36    186.40 o 
  -2 -14   5      455.79      401.74    126.58 o 
  -1 -14   5      907.48      950.88     64.57 o 
   0 -14   5      356.13      323.09     47.49 o 
   1 -14   5        3.74       13.57     15.60 o 
   2 -14   5      872.02      980.62     78.54 o 
   3 -14   5      159.23      162.39     26.71 o 
   4 -14   5      679.09      708.44     95.51 o 
  -4 -13   5      737.76      880.02     69.62 o 
  -3 -13   5        1.34       10.33     20.15 o 
  -2 -13   5       99.67       76.81     28.94 o 
  -1 -13   5      105.74       83.22     33.12 o 
   0 -13   5      242.90      226.27     34.82 o 
   1 -13   5      595.18      652.38     63.92 o 
   2 -13   5     2308.83     2456.20    139.16 o 
   3 -13   5      110.11      129.23     24.58 o 
   4 -13   5      191.27      177.67     46.91 o 
   5 -13   5       26.15       18.70     21.86 o 
   6 -13   5        1.76      -67.28     67.28 o 
   7 -13   5       95.76      212.31    165.06 o 
  -6 -12   5        0.83       12.35     24.80 o 
  -5 -12   5     2309.39     2469.44    125.84 o 
  -4 -12   5      516.61      475.27    140.54 o 
  -3 -12   5      635.13      673.00     54.06 o 
  -2 -12   5      199.79      128.72     54.44 o 
  -1 -12   5       93.18       60.66     30.44 o 
   0 -12   5      169.68      126.28     46.64 o 
   1 -12   5        1.02       19.32     13.31 o 
   2 -12   5      165.41      182.37     35.70 o 
   3 -12   5      140.43      149.79     21.09 o 
   4 -12   5      140.05      150.20     21.39 o 
   5 -12   5      497.03      523.79     40.16 o 
   6 -12   5      765.49      897.93    111.94 o 
   7 -12   5     1151.40     1786.92    198.02 o 
   8 -12   5        1.84       47.90     63.37 o 
  -7 -11   5      884.12      907.07     82.53 o 
  -6 -11   5      591.38      624.95     64.84 o 
  -5 -11   5      685.69      764.35     59.83 o 
  -4 -11   5       43.92       34.19     21.70 o 
  -3 -11   5      531.24      620.30     55.04 o 
  -2 -11   5     1385.70     1433.65     64.21 o 
  -1 -11   5      136.45      145.15     24.50 o 
   0 -11   5     1654.41     1760.87     72.65 o 
   1 -11   5      571.71      568.13     37.72 o 
   2 -11   5        0.40        1.72     14.49 o 
   3 -11   5      489.34      548.35     30.31 o 
   4 -11   5       40.06       28.09     12.88 o 
   5 -11   5        2.15        2.39     13.18 o 
   6 -11   5      943.42     1070.05     84.99 o 
   7 -11   5       14.10       -5.01      7.58 o 
   8 -11   5      307.83      332.66    267.41 o 
   9 -11   5      378.43       -7.66     36.68 o 
  -8 -10   5        3.29       -0.89     14.11 o 
  -7 -10   5      665.85      634.01     57.43 o 
  -6 -10   5      231.23      214.32     46.94 o 
  -5 -10   5      271.04      228.72     41.32 o 
  -4 -10   5     3262.76     3074.89    101.74 o 
  -3 -10   5     1488.18     1491.39     72.89 o 
  -2 -10   5     2267.01     2229.17     73.93 o 
  -1 -10   5      970.12      936.94     43.97 o 
   0 -10   5     1900.77     1857.47     67.21 o 
   1 -10   5      230.30      214.95     25.66 o 
   2 -10   5      769.70      720.04     31.51 o 
   3 -10   5     2088.29     2076.60    102.18 o 
   4 -10   5      853.02      929.78     45.45 o 
   5 -10   5      202.93      217.64     23.54 o 
   6 -10   5        0.00       15.29      9.63 o 
   7 -10   5       40.84       30.75     11.55 o 
   8 -10   5      297.24      262.80    133.17 o 
   9 -10   5       25.18       -7.98     32.10 o 
  10 -10   5       56.24        0.98     23.95 o 
  -9  -9   5      108.21      105.82     41.41 o 
  -8  -9   5      100.01      110.39     38.93 o 
  -7  -9   5      276.32      257.50     37.86 o 
  -6  -9   5      107.06      113.90     27.42 o 
  -5  -9   5      116.51      111.63     25.38 o 
  -4  -9   5      111.98       95.81     25.56 o 
  -3  -9   5       55.23       53.69     17.28 o 
  -2  -9   5     3790.49     3672.61     92.37 o 
  -1  -9   5     1135.43     1109.78     42.35 o 
   0  -9   5      818.51      823.84     42.96 o 
   1  -9   5     3771.51     3638.86     84.18 o 
   2  -9   5      911.89      867.10     29.76 o 
   3  -9   5     4327.79     4337.11    111.14 o 
   4  -9   5      247.18      237.52     16.69 o 
   5  -9   5     5108.13     6079.34    143.56 o 
   6  -9   5       36.23       35.33     10.76 o 
   7  -9   5       30.78       41.19     18.13 o 
   8  -9   5        4.88       22.65     12.72 o 
   9  -9   5       95.53       18.31      9.85 o 
  10  -9   5       30.61        2.61     24.44 o 
  11  -9   5       15.67        1.30     23.13 o 
 -10  -8   5      700.62      665.06     61.93 o 
  -9  -8   5     1344.98     1289.87     73.60 o 
  -8  -8   5     2180.71     2014.68    104.18 o 
  -7  -8   5      100.96       95.20     29.89 o 
  -6  -8   5       19.26       10.58     16.98 o 
  -5  -8   5      141.56      187.99     26.71 o 
  -4  -8   5      358.81      290.31     32.11 o 
  -3  -8   5        1.22       -7.44      9.72 o 
  -2  -8   5      820.07      836.05     38.60 o 
  -1  -8   5       46.38       44.61     11.57 o 
   0  -8   5        0.06       -1.12      5.68 o 
   1  -8   5     6487.32     6190.96    111.81 o 
   2  -8   5        3.90        8.53      5.80 o 
   3  -8   5     8028.45     8436.27    162.82 o 
   4  -8   5       75.41       60.69     10.87 o 
   5  -8   5      260.02      265.16     13.10 o 
   6  -8   5      187.86      205.14     21.31 o 
   7  -8   5       65.28       69.32     19.60 o 
   8  -8   5     3022.21     3343.57     73.83 o 
   9  -8   5       27.78        9.31      7.28 o 
  10  -8   5     1100.50      998.70    124.33 o 
  11  -8   5       20.94        2.28     21.99 o 
 -11  -7   5       34.70       42.73     24.79 o 
 -10  -7   5      895.85      781.22     60.95 o 
  -9  -7   5      170.45      131.05     30.10 o 
  -8  -7   5      136.05       99.20     25.36 o 
  -7  -7   5        8.14       40.93     21.07 o 
  -6  -7   5     1571.11     1499.27     60.64 o 
  -5  -7   5     2877.62     2646.24     96.07 o 
  -4  -7   5      762.89      718.28     34.73 o 
  -3  -7   5     3959.22     3781.82     82.18 o 
  -2  -7   5       63.50       76.50     14.24 o 
  -1  -7   5     1078.46      988.37     34.22 o 
   0  -7   5       80.61       65.87     11.75 o 
   1  -7   5       81.53       66.74      8.12 o 
   2  -7   5      932.24      839.66     22.40 o 
   3  -7   5      114.83      130.06      8.36 o 
   4  -7   5       39.09       28.08      8.22 o 
   5  -7   5       39.38       32.24     14.87 o 
   6  -7   5    10606.85    12106.75    892.19 o 
   7  -7   5      977.54     1002.53     26.40 o 
   8  -7   5     7735.03     8493.22    155.66 o 
   9  -7   5      234.37      246.11     16.67 o 
  10  -7   5      454.06      527.47     25.06 o 
  11  -7   5        1.77       19.56     10.08 o 
  12  -7   5      117.81      162.78     53.12 o 
 -11  -6   5        0.24       -6.68     43.66 o 
 -10  -6   5       14.03       13.36     44.31 o 
  -9  -6   5       86.94      115.99     44.77 o 
  -8  -6   5      368.64      404.13     71.72 o 
  -7  -6   5     6240.37     6121.10    230.20 o 
  -6  -6   5      638.12      555.90     35.35 o 
  -5  -6   5      350.32      333.95     39.59 o 
  -4  -6   5     1491.57     1411.19     42.44 o 
  -3  -6   5     3234.46     3051.44     68.76 o 
  -2  -6   5       40.43       34.75      9.89 o 
  -1  -6   5     6274.32     5949.61    103.91 o 
   0  -6   5    10875.06    10338.50    148.50 o 
   1  -6   5      429.30      407.10     12.06 o 
   2  -6   5       17.49       43.14      4.82 o 
   3  -6   5     2615.85     2494.89     38.21 o 
   4  -6   5      313.05      299.74     28.76 o 
   5  -6   5       31.82       32.14      7.10 o 
   6  -6   5     1399.37     1521.48     30.07 o 
   7  -6   5     3137.90     3202.02     75.42 o 
   8  -6   5      536.19      537.38     20.71 o 
   9  -6   5      167.79      182.90     17.47 o 
  10  -6   5       88.15      108.00     14.32 o 
  11  -6   5      342.12      358.17     28.26 o 
  12  -6   5       43.73        2.56     13.85 o 
 -12  -5   5       42.91       58.16    125.61 o 
 -11  -5   5       67.37       21.02     52.30 o 
 -10  -5   5       16.47       16.13     44.31 o 
  -9  -5   5       47.49      107.53     62.24 o 
  -8  -5   5        3.87        6.32     22.36 o 
  -7  -5   5      203.30      257.69     40.01 o 
  -6  -5   5     2346.04     2301.58     86.87 o 
  -5  -5   5      482.27      405.81     22.77 o 
  -4  -5   5     4163.51     3773.70     86.79 o 
  -3  -5   5     4982.31     4784.89     90.44 o 
  -2  -5   5    10119.19     9278.66    151.37 o 
  -1  -5   5     1259.42      973.69     21.88 o 
   0  -5   5      561.40      525.71     12.44 o 
   1  -5   5     3390.40     2846.06     40.17 o 
   2  -5   5      222.50      147.53      7.11 o 
   3  -5   5      272.36      225.12      7.49 o 
   4  -5   5      340.77      290.87     13.59 o 
   5  -5   5     3788.50     3743.27     55.40 o 
   6  -5   5      276.77      236.95     10.49 o 
   7  -5   5      736.56      750.48     21.84 o 
   8  -5   5      180.97      190.39     16.51 o 
   9  -5   5       55.86       83.65     12.88 o 
  10  -5   5      164.71      127.85     19.79 o 
  11  -5   5     2157.21     2155.61     89.94 o 
  12  -5   5      180.65      162.19     24.48 o 
 -12  -4   5      319.93      329.27    119.16 o 
 -11  -4   5      839.53      812.76    146.85 o 
 -10  -4   5      139.42      161.98     74.47 o 
  -9  -4   5      944.17      902.60    120.80 o 
  -8  -4   5        7.69      -16.78     30.79 o 
  -7  -4   5      477.48      478.59     46.58 o 
  -6  -4   5      215.59      163.47     27.24 o 
  -5  -4   5      452.96      394.34     25.57 o 
  -4  -4   5      965.61     1084.38     28.57 o 
  -3  -4   5     6659.28     5879.39    100.69 o 
  -2  -4   5     3031.95     2826.53     45.56 o 
  -1  -4   5      593.03      493.14     13.26 o 
   0  -4   5     6434.73     6012.54     72.51 o 
   1  -4   5    22813.55    24249.95    351.07 o 
   2  -4   5     1877.33     1902.23     40.09 o 
   3  -4   5     1466.71     1361.58     28.12 o 
   4  -4   5    19028.25    19030.33    391.83 o 
   5  -4   5     2533.29     2204.81     59.06 o 
   6  -4   5     1725.30     1563.14     45.56 o 
   7  -4   5       70.77       49.07      7.74 o 
   8  -4   5      425.56      358.97     18.12 o 
   9  -4   5      479.02      494.52     23.84 o 
  10  -4   5       65.98       73.43     14.43 o 
  11  -4   5      117.03      130.54     21.17 o 
  12  -4   5       63.85       68.88     20.91 o 
 -13  -3   5      696.19      938.20    179.09 o 
 -12  -3   5      889.59      953.28    166.44 o 
 -11  -3   5      893.33     1023.56    246.26 o 
 -10  -3   5      557.66      674.26    112.87 o 
  -9  -3   5     3675.46     3675.72    218.31 o 
  -8  -3   5        7.47      -10.59     26.23 o 
  -7  -3   5      200.42      215.49     48.41 o 
  -6  -3   5      852.32      776.49     66.80 o 
  -5  -3   5     5535.01     5159.69    233.78 o 
  -4  -3   5     1464.29     1433.39     29.51 o 
  -3  -3   5      609.94      618.29     19.56 o 
  -2  -3   5     9230.66     9019.85    115.38 o 
  -1  -3   5     1125.51     1149.46     18.90 o 
   0  -3   5      344.68      326.49      8.45 o 
   1  -3   5      418.47      305.26     12.18 o 
   2  -3   5    13654.94    12804.85    484.94 o 
   3  -3   5     4099.12     3773.51     79.24 o 
   4  -3   5       49.28       40.77      3.88 o 
   5  -3   5      401.42      419.62     15.08 o 
   6  -3   5       27.54       29.60      8.12 o 
   7  -3   5      310.10      323.36     20.72 o 
   8  -3   5      431.94      369.15     42.57 o 
   9  -3   5     3474.13     3589.55    165.08 o 
  10  -3   5      577.20      604.95     33.64 o 
  11  -3   5       10.46       29.27     15.99 o 
  12  -3   5       66.14       81.87     25.82 o 
 -13  -2   5       19.77       16.13     53.93 o 
 -12  -2   5     1520.77     1633.56    196.70 o 
 -11  -2   5      556.15      691.51    123.95 o 
 -10  -2   5      843.36      764.62    111.47 o 
  -9  -2   5      484.11      504.29     83.67 o 
  -8  -2   5      593.71      583.30     74.07 o 
  -7  -2   5       52.90       69.74     32.42 o 
  -6  -2   5    16048.97    16417.29    572.36 o 
  -5  -2   5     3203.16     2844.23    109.27 o 
  -4  -2   5    14509.49    13334.91    327.17 o 
  -3  -2   5     1831.93     1754.41     31.39 o 
  -2  -2   5       23.82       21.09      4.74 o 
  -1  -2   5     6302.29     5986.01     78.34 o 
   0  -2   5     2937.51     2677.12     39.03 o 
   1  -2   5     8500.41     7436.72    187.24 o 
   2  -2   5        2.44        3.98      4.72 o 
   3  -2   5     2873.03     2607.63    100.10 o 
   4  -2   5      270.46      301.95     31.96 o 
   5  -2   5     7060.56     7032.21    172.84 o 
   6  -2   5     2714.97     2368.65    228.07 o 
   7  -2   5     2444.24     2255.04    191.13 o 
   8  -2   5     1203.30     1061.41     47.14 o 
   9  -2   5     1038.01     1015.62     78.71 o 
  10  -2   5      347.15      410.88     64.23 o 
  11  -2   5        9.75       34.51     19.89 o 
  12  -2   5      288.91      491.96     79.95 o 
 -13  -1   5       70.49       17.78     41.57 o 
 -12  -1   5        7.85       34.04     40.73 o 
 -11  -1   5     1806.88     1769.61     68.10 o 
 -10  -1   5      976.28      934.70     72.49 o 
  -9  -1   5       11.83      -24.60     53.11 o 
  -8  -1   5     7218.14     6900.04    285.32 o 
  -7  -1   5       17.22       43.34     27.37 o 
  -6  -1   5     3975.19     3760.22    147.40 o 
  -5  -1   5      240.08      194.76     22.58 o 
  -4  -1   5       58.45       64.66      5.27 o 
  -3  -1   5      270.98      286.32     10.60 o 
  -2  -1   5     2258.34     2124.43     25.49 o 
  -1  -1   5    30818.34    29992.32   1053.44 o 
   0  -1   5      204.42      199.18      7.73 o 
   1  -1   5    22793.48    23388.96    452.04 o 
   2  -1   5      794.53      806.10     15.37 o 
   3  -1   5      682.94      776.40     21.90 o 
   4  -1   5     3185.41     2925.57     63.06 o 
   5  -1   5      760.14      754.86     25.94 o 
   6  -1   5      631.35      613.87     23.48 o 
   7  -1   5      560.46      535.08     38.67 o 
   8  -1   5      114.22       99.57     25.26 o 
   9  -1   5       27.07       45.78     23.62 o 
  10  -1   5      512.49      554.65     60.50 o 
  11  -1   5      216.65      216.58     40.76 o 
  12  -1   5      317.35      324.38     64.06 o 
 -13   0   5      102.20       45.33     48.72 o 
 -12   0   5      551.57      378.00    324.62 o 
 -11   0   5      409.93      349.12     47.15 o 
 -10   0   5       29.50       32.44      9.89 o 
  -9   0   5       71.29       65.65      6.89 o 
  -8   0   5      571.42      514.83     20.36 o 
  -7   0   5     2705.83     2574.67    136.26 o 
  -6   0   5      445.44      391.94     14.14 o 
  -5   0   5      185.95      228.08     31.79 o 
  -4   0   5       69.23       37.32     15.48 o 
  -3   0   5     7221.75     5417.06    694.33 o 
  -2   0   5      210.47      161.77     12.97 o 
  -1   0   5    13453.85    12891.11    290.96 o 
   0   0   5    10849.57    10404.78    189.56 o 
   1   0   5    23477.31    22826.02    466.44 o 
   2   0   5     8330.53     9126.84    171.46 o 
   3   0   5       16.43        3.50      3.92 o 
   4   0   5     6758.36     6408.48    301.79 o 
   5   0   5     1585.39     1633.52     41.05 o 
   6   0   5      921.78      932.12     40.45 o 
   7   0   5     2460.60     2532.63     81.51 o 
   8   0   5      834.17      971.50     55.26 o 
   9   0   5      186.27      220.38     28.89 o 
  10   0   5      464.03      544.48     67.84 o 
  11   0   5        7.29       20.69     29.00 o 
  12   0   5      585.07      781.66    155.74 o 
 -13   1   5      586.25      341.06    276.26 o 
 -12   1   5      561.83      656.08     86.89 o 
 -11   1   5       35.30       20.62     13.89 o 
 -10   1   5     1443.73     1623.10    140.80 o 
  -9   1   5     5298.33     5532.85    226.20 o 
  -8   1   5      685.92      616.83     30.61 o 
  -7   1   5      330.90      298.29     12.52 o 
  -6   1   5     2395.51     2228.23     99.03 o 
  -5   1   5       81.79      121.25     25.10 o 
  -4   1   5       21.50       47.25     16.62 o 
  -3   1   5     6618.51     6210.14    125.74 o 
  -2   1   5     1317.17     1579.75     40.61 o 
  -1   1   5      498.79      586.30     23.32 o 
   0   1   5     2903.71     2502.95     58.68 o 
   1   1   5        5.58        4.27      4.61 o 
   2   1   5     5949.33     5983.28    358.16 o 
   3   1   5     7644.40     8223.42    157.07 o 
   4   1   5     2666.48     2482.53     56.19 o 
   5   1   5     2614.48     2633.42     73.76 o 
   6   1   5     5784.52     5819.09    134.76 o 
   7   1   5       19.45       15.41     17.92 o 
   8   1   5       43.78       61.94     23.13 o 
   9   1   5      664.89      703.71     57.83 o 
  10   1   5       67.74      100.44     28.85 o 
  11   1   5       33.42       79.51     45.13 o 
  12   1   5       22.70      -20.04     35.03 o 
 -13   2   5      177.71       82.45     59.63 o 
 -12   2   5       85.49       55.55     38.16 o 
 -11   2   5      710.92      579.09     46.59 o 
 -10   2   5      144.52      128.54     12.78 o 
  -9   2   5       43.11       44.07      7.99 o 
  -8   2   5     6743.15     6441.66    254.82 o 
  -7   2   5     5687.29     5506.65    210.16 o 
  -6   2   5     1852.71     1616.25     81.62 o 
  -5   2   5       21.49       33.08      9.12 o 
  -4   2   5      159.76      136.77      6.28 o 
  -3   2   5      847.77      661.82     30.33 o 
  -2   2   5     1878.14     2108.26     57.73 o 
  -1   2   5     7871.19     7352.22    153.42 o 
   0   2   5      109.11      141.75     13.97 o 
   1   2   5      380.81      290.22     17.10 o 
   2   2   5    13041.68    12731.06    259.58 o 
   3   2   5      544.79      647.96     32.19 o 
   4   2   5     4641.82     4731.41    119.13 o 
   5   2   5       66.85       53.04     14.52 o 
   6   2   5      154.07      152.04     22.97 o 
   7   2   5     1067.75     1134.34    132.15 o 
   8   2   5      204.18      358.63     47.92 o 
   9   2   5     2030.40     2293.80    115.94 o 
  10   2   5        3.17       19.90     21.04 o 
  11   2   5      943.38     1126.64     83.26 o 
  12   2   5        1.48       -2.61     44.15 o 
 -13   3   5       52.84       -3.70     28.80 o 
 -12   3   5     1068.09     1148.81     96.04 o 
 -11   3   5      137.09      117.16     38.77 o 
 -10   3   5      527.01      514.36     66.56 o 
  -9   3   5      263.91      215.34     82.97 o 
  -8   3   5       88.88      106.41     37.48 o 
  -7   3   5      150.76      148.97     36.51 o 
  -6   3   5       93.74      102.22     14.22 o 
  -5   3   5    18420.71    18434.02    333.04 o 
  -4   3   5     7499.39     7209.97    125.97 o 
  -3   3   5     2781.35     2376.18     81.02 o 
  -2   3   5      494.79      387.22     27.28 o 
  -1   3   5      956.54     1005.18     47.21 o 
   0   3   5      413.39      397.11     23.87 o 
   1   3   5      543.41      596.41     27.43 o 
   2   3   5     8861.27     9375.53    203.67 o 
   3   3   5      524.92      454.09     27.71 o 
   4   3   5       14.21       45.94     14.86 o 
   5   3   5     5514.47     5872.54    148.02 o 
   6   3   5     1609.69     1760.37     70.54 o 
   7   3   5     2972.01     3232.08    110.46 o 
   8   3   5       60.77       67.05     25.86 o 
   9   3   5       10.14       28.50     23.31 o 
  10   3   5      446.82      501.41     59.63 o 
  11   3   5       48.41       42.02     54.25 o 
 -13   4   5       10.45       55.18     47.95 o 
 -12   4   5       16.14       36.92     51.36 o 
 -11   4   5     1877.87     1905.67    165.79 o 
 -10   4   5        2.32       12.38     23.85 o 
  -9   4   5      276.55      211.92     52.33 o 
  -8   4   5       20.13      -10.10     21.99 o 
  -7   4   5     5409.62     6136.58    767.11 o 
  -6   4   5     3613.66     3247.71    134.49 o 
  -5   4   5      799.24      735.77     23.67 o 
  -4   4   5       18.64       20.38      7.87 o 
  -3   4   5     7108.57     7512.78    186.18 o 
  -2   4   5     2460.87     2182.76     69.69 o 
  -1   4   5     1386.98     1354.15     50.75 o 
   0   4   5     6032.84     5359.00    125.43 o 
   1   4   5     2457.81     2198.12     63.68 o 
   2   4   5     2020.11     2124.57     75.77 o 
   3   4   5      190.47      182.77     23.37 o 
   4   4   5     2390.53     2438.72     79.89 o 
   5   4   5        7.57        9.73     14.77 o 
   6   4   5     2405.32     2519.90     96.73 o 
   7   4   5       20.27        5.13     16.13 o 
   8   4   5      398.55      305.14     80.30 o 
   9   4   5        4.55       13.69     26.72 o 
  10   4   5     1388.20     1431.52    117.44 o 
  11   4   5      105.71       39.50     63.06 o 
 -13   5   5      877.74      751.39    464.36 o 
 -12   5   5      119.45       89.87     72.84 o 
 -11   5   5       80.17       90.16     34.33 o 
 -10   5   5       71.75       66.64     40.90 o 
  -9   5   5      523.86      470.55     68.50 o 
  -8   5   5      760.19      827.30    131.71 o 
  -7   5   5      846.40      932.80     43.88 o 
  -6   5   5      700.81      639.38     26.94 o 
  -5   5   5       12.97       27.45     13.24 o 
  -4   5   5     1939.06     1850.47     49.33 o 
  -3   5   5     7458.34     7199.12    243.13 o 
  -2   5   5     2595.09     2468.37     83.48 o 
  -1   5   5      912.01      890.31     46.46 o 
   0   5   5     8754.73     8472.16    451.16 o 
   1   5   5      132.16      124.34     21.86 o 
   2   5   5     4388.50     4608.17    210.32 o 
   3   5   5     2194.72     2188.51     91.65 o 
   4   5   5     4050.40     4221.86    128.53 o 
   5   5   5      296.56      300.00     39.44 o 
   6   5   5      132.83      157.59     35.22 o 
   7   5   5     1656.34     1843.50     99.29 o 
   8   5   5      337.57      379.17     55.74 o 
   9   5   5       23.55       17.83     26.15 o 
  10   5   5       52.39       36.95     33.50 o 
  11   5   5      329.72      306.14     62.10 o 
 -13   6   5        9.82       11.08     24.88 o 
 -12   6   5      216.47       98.57     92.98 o 
 -11   6   5     1020.23      982.96    109.69 o 
 -10   6   5     1572.27     1671.21    132.38 o 
  -9   6   5     1353.35     1397.91    177.76 o 
  -8   6   5      948.88     1059.94    122.12 o 
  -7   6   5     1090.67     1137.78     54.52 o 
  -6   6   5      603.60      685.84     32.96 o 
  -5   6   5     1813.80     1803.26     53.69 o 
  -4   6   5       54.24       69.36     17.23 o 
  -3   6   5     2218.66     2178.82     88.09 o 
  -2   6   5     3146.14     3061.71    104.43 o 
  -1   6   5      436.78      463.08     40.25 o 
   0   6   5       28.86       39.04     23.22 o 
   1   6   5        9.56       15.07     15.06 o 
   2   6   5     1567.00     1584.82     70.38 o 
   3   6   5     2025.52     1946.50     84.28 o 
   4   6   5       10.02       17.16     25.82 o 
   5   6   5     5283.34     5806.23    191.42 o 
   6   6   5        7.20      -25.35     25.35 o 
   7   6   5      814.32      999.94     83.08 o 
   8   6   5        8.40       11.55     24.65 o 
   9   6   5      171.44      158.33     50.74 o 
  10   6   5      176.83      245.18     73.60 o 
 -12   7   5      284.12      136.28    117.44 o 
 -11   7   5       10.17        1.95     23.30 o 
 -10   7   5      380.10      406.11     77.77 o 
  -9   7   5      700.31      933.96    124.24 o 
  -8   7   5     5144.53     6016.45    223.89 o 
  -7   7   5       86.86       69.66     18.13 o 
  -6   7   5        5.87        4.89      9.76 o 
  -5   7   5      786.32      845.86     41.07 o 
  -4   7   5       25.94       36.34     15.14 o 
  -3   7   5     1176.72     1259.63     50.44 o 
  -2   7   5     2190.37     2408.77     98.90 o 
  -1   7   5     2283.81     1992.04    106.02 o 
   0   7   5       13.14       12.50     18.00 o 
   1   7   5     1335.48     1251.52     70.22 o 
   2   7   5      225.61      249.35     38.68 o 
   3   7   5     2283.56     2426.20    159.39 o 
   4   7   5       25.60       23.49     23.38 o 
   5   7   5        9.08       20.04     23.91 o 
   6   7   5      235.36      266.46     52.99 o 
   7   7   5        9.91       10.84     30.27 o 
   8   7   5      820.65      951.99     95.06 o 
   9   7   5       22.05       87.15     54.72 o 
 -12   8   5        1.64       -1.79     25.09 o 
 -11   8   5      684.08      713.29    105.86 o 
 -10   8   5      447.11      492.57    150.82 o 
  -9   8   5      115.18      114.46     35.03 o 
  -8   8   5      367.52      468.00     46.17 o 
  -7   8   5      103.82      101.14     22.33 o 
  -6   8   5      242.67      256.01     37.71 o 
  -5   8   5     1759.07     1973.92     71.54 o 
  -4   8   5     1174.48     1320.17     69.34 o 
  -3   8   5     4084.38     4046.48    309.95 o 
  -2   8   5      117.78      118.52     34.09 o 
  -1   8   5      422.95      472.04     52.49 o 
   0   8   5        1.00       -2.36     13.31 o 
   1   8   5      109.92      100.73     32.22 o 
   2   8   5      610.50      652.48     62.97 o 
   3   8   5      113.28      152.68     40.18 o 
   4   8   5       46.32       75.78     51.32 o 
   5   8   5        1.84       -2.85     28.02 o 
   6   8   5      700.32      898.03     90.48 o 
   7   8   5      447.19      533.51     78.91 o 
   8   8   5       47.92       63.04     42.28 o 
   9   8   5       43.64       78.49     51.89 o 
 -11   9   5      462.56      618.59    111.85 o 
 -10   9   5      200.01      165.24    123.78 o 
  -9   9   5       30.48        7.74     16.87 o 
  -8   9   5      467.89      705.64     63.69 o 
  -7   9   5     1404.18     1677.18     81.78 o 
  -6   9   5        7.80       26.56     22.82 o 
  -5   9   5      114.51       91.44     25.04 o 
  -4   9   5      544.83      540.96     44.72 o 
  -3   9   5      348.56      387.28     40.15 o 
  -2   9   5      258.99      266.89     36.21 o 
  -1   9   5      697.37      774.03     69.11 o 
   0   9   5     4485.19     5005.90    186.30 o 
   1   9   5      284.09      350.23     53.73 o 
   2   9   5       51.42       96.01     37.96 o 
   3   9   5      553.73      659.69     74.74 o 
   4   9   5        2.09       38.85     39.75 o 
   5   9   5      212.74      110.58    110.01 o 
   6   9   5        0.07        9.30     26.96 o 
   7   9   5      188.21      254.10     65.52 o 
   8   9   5        9.25       23.91     43.87 o 
 -10  10   5        8.20       39.89     28.53 o 
  -9  10   5       11.49       15.82     20.69 o 
  -8  10   5        0.80       -0.53     12.38 o 
  -7  10   5     1270.08     1647.41     87.67 o 
  -6  10   5     2135.55     2378.20    113.90 o 
  -5  10   5      409.53      510.88     47.69 o 
  -4  10   5     1363.46     1545.97     82.84 o 
  -3  10   5      312.85      401.29     45.87 o 
  -2  10   5      217.91      246.42     39.74 o 
  -1  10   5       97.69       70.63     41.27 o 
   0  10   5       84.29       71.54     47.86 o 
   1  10   5      649.83      690.58     98.86 o 
   2  10   5      234.39      216.64     92.89 o 
   3  10   5      959.85     1119.42    103.98 o 
   4  10   5      695.32      823.32     95.59 o 
   5  10   5      243.63      241.47    190.29 o 
   6  10   5       83.66       31.00     48.65 o 
  -9  11   5      211.53       92.55     75.52 o 
  -8  11   5      263.28      149.76     94.19 o 
  -7  11   5      447.78        2.39     27.73 o 
  -6  11   5      128.26       63.41     35.08 o 
  -5  11   5     1267.84     1604.57    104.34 o 
  -4  11   5      794.68      795.70    235.65 o 
  -3  11   5       40.18       50.97     46.69 o 
  -2  11   5       77.57       42.02     26.78 o 
  -1  11   5      690.71      723.32     66.81 o 
   0  11   5        5.94       36.30     66.14 o 
   1  11   5      393.40      363.37    298.44 o 
   2  11   5       15.06      -10.61     27.20 o 
   3  11   5      302.16      210.44    195.03 o 
   4  11   5      436.54      321.18    239.75 o 
   5  11   5      271.00      181.04    159.32 o 
  -8  12   5        1.27      -13.11     24.34 o 
  -7  12   5       35.66       15.51     26.27 o 
  -6  12   5      693.60      767.61    229.80 o 
  -5  12   5       16.18        0.74     14.33 o 
  -4  12   5      127.33       -2.81     19.27 o 
  -3  12   5       45.49       11.25     23.77 o 
  -2  12   5     1627.42     1862.18    115.82 o 
  -1  12   5       57.94       38.79     35.06 o 
   0  12   5       69.61       33.59     30.36 o 
   1  12   5        9.18       37.45     48.06 o 
   2  12   5      234.25        2.93     33.25 o 
   3  12   5      326.96      164.82    165.61 o 
  -5  13   5      229.65       -3.31     18.54 o 
  -4  13   5      940.80     1057.40     88.45 o 
  -3  13   5       61.46       37.03     35.34 o 
  -2  13   5       31.75      -11.30     25.49 o 
  -1  13   5        1.20       25.92     39.94 o 
   0  13   5       13.32       18.61     29.42 o 
   1  13   5      264.41      142.27    139.60 o 
  -1 -14   6       89.17       98.24     37.36 o 
   0 -14   6       95.45      146.81     29.30 o 
   1 -14   6       87.19       75.39     26.94 o 
   2 -14   6      443.11      432.23     40.35 o 
   3 -14   6       33.01        3.22     15.98 o 
   4 -14   6      368.42      587.18    134.81 o 
  -4 -13   6      374.89      307.81    107.23 o 
  -3 -13   6       94.52       98.76     38.79 o 
  -2 -13   6       77.13       56.42     27.09 o 
  -1 -13   6       84.86       90.19     27.10 o 
   0 -13   6      408.42      455.28     39.36 o 
   1 -13   6        0.07        0.28     18.46 o 
   2 -13   6       10.98        3.14      9.70 o 
   3 -13   6       14.40       27.91     13.08 o 
   4 -13   6      157.80      110.94     17.76 o 
   5 -13   6      609.37      822.46    139.12 o 
   6 -13   6      119.58      149.42     82.29 o 
  -6 -12   6      378.18      372.82     51.88 o 
  -5 -12   6       11.70        9.80     18.61 o 
  -4 -12   6       69.85       52.80     25.81 o 
  -3 -12   6        7.21       -3.44     16.89 o 
  -2 -12   6      982.48     1001.48     56.90 o 
  -1 -12   6      902.59      923.09     51.51 o 
   0 -12   6      782.68      897.26     66.35 o 
   1 -12   6     1186.07     1179.47     81.48 o 
   2 -12   6       32.90       33.74     15.31 o 
   3 -12   6      901.37      989.34     47.73 o 
   4 -12   6      178.06      148.63     26.43 o 
   5 -12   6       93.27       99.80     24.29 o 
   6 -12   6       30.69       22.81     45.78 o 
   7 -12   6      221.88      311.45    103.98 o 
   8 -12   6       26.74        4.07     39.59 o 
  -7 -11   6       16.71        6.03     15.40 o 
  -6 -11   6       34.91       39.79     32.69 o 
  -5 -11   6       49.05       42.22     26.92 o 
  -4 -11   6     1524.57     1648.84     76.93 o 
  -3 -11   6     1769.69     1746.64     82.45 o 
  -2 -11   6     1072.98     1044.15     53.64 o 
  -1 -11   6      523.83      562.31     42.47 o 
   0 -11   6      197.60      258.32     25.89 o 
   1 -11   6      546.60      452.98     36.62 o 
   2 -11   6      559.53      558.71     29.66 o 
   3 -11   6      572.14      608.90     30.88 o 
   4 -11   6     1924.36     2237.43    117.40 o 
   5 -11   6       29.16       11.83     12.38 o 
   6 -11   6        0.30       12.26      7.28 o 
   7 -11   6      127.36      161.07     63.72 o 
   8 -11   6      105.43       73.45     77.81 o 
   9 -11   6       30.34        7.01     36.82 o 
  -8 -10   6      125.05      121.10     34.99 o 
  -7 -10   6      127.31       97.75     35.45 o 
  -6 -10   6      289.59      258.80     39.13 o 
  -5 -10   6     1807.60     1789.14     99.32 o 
  -4 -10   6     1277.46     1285.81     69.76 o 
  -3 -10   6       12.38       23.15     15.83 o 
  -2 -10   6     1940.31     1932.82     80.49 o 
  -1 -10   6     1246.51     1117.12     45.85 o 
   0 -10   6      246.84      243.97     22.44 o 
   1 -10   6      438.51      447.28     33.38 o 
   2 -10   6     2470.76     2488.19     78.36 o 
   3 -10   6      363.01      397.20     23.72 o 
   4 -10   6       12.20       22.44      8.09 o 
   5 -10   6     2838.57     3412.46    101.87 o 
   6 -10   6      976.65     1240.72    115.08 o 
   7 -10   6       17.06       11.43      7.21 o 
   8 -10   6       10.96       -9.29     33.72 o 
   9 -10   6      220.96        0.49     23.31 o 
  10 -10   6      126.28       -2.12     28.19 o 
  -9  -9   6        2.28      -18.92     19.48 o 
  -8  -9   6     1462.97     1372.58     87.57 o 
  -7  -9   6       96.57      108.31     28.85 o 
  -6  -9   6        0.53       -0.31     18.17 o 
  -5  -9   6      876.22      857.98     64.89 o 
  -4  -9   6       12.33       17.00     14.34 o 
  -3  -9   6        7.28       -5.07      9.94 o 
  -2  -9   6     1109.57     1121.45     49.24 o 
  -1  -9   6     2979.28     2965.41     73.56 o 
   0  -9   6      106.51      169.96     17.17 o 
   1  -9   6     5994.67     6117.42    147.65 o 
   2  -9   6      990.72     1050.00     38.08 o 
   3  -9   6     3723.85     4156.33     93.48 o 
   4  -9   6     3548.57     3642.78    100.97 o 
   5  -9   6      635.04      659.75     36.27 o 
   6  -9   6       25.28       27.37     15.09 o 
   7  -9   6       30.19       32.44      7.32 o 
   8  -9   6     1315.60     1358.22     77.51 o 
   9  -9   6      312.12      -10.43     32.60 o 
  10  -9   6      340.99        4.08     28.69 o 
  11  -9   6      155.07        7.50     31.94 o 
 -10  -8   6      488.78      492.88     54.56 o 
  -9  -8   6        9.87        9.87     17.09 o 
  -8  -8   6       96.11       61.06     24.70 o 
  -7  -8   6     1586.26     1456.67     67.60 o 
  -6  -8   6        8.31       -4.56     12.73 o 
  -5  -8   6     5980.36     5789.87    150.23 o 
  -4  -8   6      175.12      161.83     22.88 o 
  -3  -8   6     2682.32     2657.28     77.48 o 
  -2  -8   6      755.15      759.42     32.64 o 
  -1  -8   6       40.88       48.36     12.45 o 
   0  -8   6      278.78      271.85     20.94 o 
   1  -8   6      128.66      150.51     11.87 o 
   2  -8   6     1781.33     1845.21     58.81 o 
   3  -8   6       16.28       19.27      8.31 o 
   4  -8   6       87.57       96.93     10.44 o 
   5  -8   6        9.64       16.65      6.23 o 
   6  -8   6     3575.92     4531.20    462.40 o 
   7  -8   6     1174.15     1302.87     30.71 o 
   8  -8   6      565.85      603.21     24.96 o 
   9  -8   6       62.17       52.27     18.46 o 
  10  -8   6      105.35       -0.65     19.88 o 
  11  -8   6       21.19        3.91     25.42 o 
 -11  -7   6       14.69        8.90     24.98 o 
 -10  -7   6       21.83        3.87     32.75 o 
  -9  -7   6      685.54      593.67     59.70 o 
  -8  -7   6      504.79      546.11     54.02 o 
  -7  -7   6     6081.37     5587.13    269.16 o 
  -6  -7   6       28.70       24.78     19.54 o 
  -5  -7   6      981.93      966.83     50.24 o 
  -4  -7   6       12.12       19.86     11.64 o 
  -3  -7   6      351.91      309.01     22.04 o 
  -2  -7   6      991.55      936.73     35.78 o 
  -1  -7   6     1770.84     1542.41     44.39 o 
   0  -7   6    11086.28    10846.05    165.80 o 
   1  -7   6      249.93      221.22     10.97 o 
   2  -7   6      282.82      255.67     14.43 o 
   3  -7   6     1037.68     1055.94     32.59 o 
   4  -7   6      526.04      583.04     25.66 o 
   5  -7   6      338.86      326.56     27.07 o 
   6  -7   6      144.92      146.44      8.55 o 
   7  -7   6       28.02       43.55      7.89 o 
   8  -7   6      582.02      590.99     21.26 o 
   9  -7   6      844.65      893.92     30.23 o 
  10  -7   6      202.89      114.64     35.48 o 
  11  -7   6      999.18     1142.60    112.77 o 
 -11  -6   6       27.59        4.79     13.35 o 
 -10  -6   6       29.14       61.37     34.62 o 
  -9  -6   6      410.64      317.95     34.46 o 
  -8  -6   6     1039.23      810.05     48.88 o 
  -7  -6   6      163.36      165.90     29.65 o 
  -6  -6   6      351.49      266.38     24.32 o 
  -5  -6   6       35.68       19.47     10.86 o 
  -4  -6   6     7802.94     7217.01    139.24 o 
  -3  -6   6        9.71       17.86      8.63 o 
  -2  -6   6    21977.29    21616.29    404.76 o 
  -1  -6   6      840.90      831.25     26.38 o 
   0  -6   6     2842.49     2896.45     44.68 o 
   1  -6   6     2368.80     2380.76     39.51 o 
   2  -6   6     2933.71     2723.41     64.79 o 
   3  -6   6     4678.37     4661.74     98.56 o 
   4  -6   6      201.48      227.06     29.50 o 
   5  -6   6     1811.96     1784.70     85.52 o 
   6  -6   6      244.05      280.17      9.22 o 
   7  -6   6     1548.77     1461.57     29.23 o 
   8  -6   6     2535.49     2637.87     54.37 o 
   9  -6   6       29.78       22.69     11.85 o 
  10  -6   6      923.21      980.13     55.26 o 
  11  -6   6      142.96      110.04     21.59 o 
 -12  -5   6      284.55      178.15    104.32 o 
 -11  -5   6      715.31      661.69     61.17 o 
 -10  -5   6     1149.29      913.23    127.19 o 
  -9  -5   6      588.39      540.67     36.14 o 
  -8  -5   6      622.17      522.28     42.09 o 
  -7  -5   6      516.44      397.74     26.33 o 
  -6  -5   6     2035.89     1833.30     76.89 o 
  -5  -5   6      669.18      634.12     29.53 o 
  -4  -5   6        8.42       11.96      7.49 o 
  -3  -5   6     5597.19     5331.81     99.60 o 
  -2  -5   6     2836.05     2513.64     46.02 o 
  -1  -5   6     2573.00     2563.05     40.32 o 
   0  -5   6      234.08      196.42      8.24 o 
   1  -5   6     8706.79     8247.15    106.33 o 
   2  -5   6      138.36      128.30     10.19 o 
   3  -5   6     4458.63     4675.16    202.19 o 
   4  -5   6     4982.46     4851.44    133.62 o 
   5  -5   6     2227.96     2175.34     38.30 o 
   6  -5   6     2539.05     2452.42     41.26 o 
   7  -5   6     2263.74     2115.54     43.67 o 
   8  -5   6     1409.26     1395.65     65.97 o 
   9  -5   6      398.72      398.49     20.79 o 
  10  -5   6      179.09      180.92     16.70 o 
  11  -5   6      252.63      255.59     24.81 o 
  12  -5   6       76.04       45.09     15.26 o 
 -12  -4   6      821.75      940.73    173.27 o 
 -11  -4   6      697.32      547.87    134.01 o 
 -10  -4   6      460.94      164.41    276.64 o 
  -9  -4   6     3283.54     3283.25    221.01 o 
  -8  -4   6      431.40      334.83     38.08 o 
  -7  -4   6      652.58      558.31     33.05 o 
  -6  -4   6     3222.71     3061.60    148.28 o 
  -5  -4   6     2613.36     2289.21     57.83 o 
  -4  -4   6       40.19       39.22      8.51 o 
  -3  -4   6      214.47      184.70     14.49 o 
  -2  -4   6     2742.26     2673.82     41.37 o 
  -1  -4   6      930.04     1039.44     22.25 o 
   0  -4   6      108.62      121.46      5.60 o 
   1  -4   6    13870.96    14417.90    226.48 o 
   2  -4   6    10964.71    11558.01    389.33 o 
   3  -4   6     6900.55     6523.91    203.33 o 
   4  -4   6       42.35       37.44      3.15 o 
   5  -4   6      310.33      276.22      7.48 o 
   6  -4   6      669.61      610.57     20.95 o 
   7  -4   6      125.69       95.71     10.39 o 
   8  -4   6     4746.24     4794.67    182.43 o 
   9  -4   6     1928.18     1955.43     74.70 o 
  10  -4   6      673.19      717.09     36.04 o 
  11  -4   6        0.99       10.41     10.03 o 
  12  -4   6       97.20       84.90     20.74 o 
 -13  -3   6      228.38      235.66    115.71 o 
 -12  -3   6      163.74      155.14    152.53 o 
 -11  -3   6      777.49      822.32    143.58 o 
 -10  -3   6       12.63       51.16     50.67 o 
  -9  -3   6      651.64      704.16    101.64 o 
  -8  -3   6       60.24        7.79     15.15 o 
  -7  -3   6      858.45      705.85     25.69 o 
  -6  -3   6     4363.86     3968.39    180.70 o 
  -5  -3   6      523.93      420.32     17.73 o 
  -4  -3   6    32874.47    34530.36    821.44 o 
  -3  -3   6     1568.99     1301.17     30.39 o 
  -2  -3   6     1440.56     1398.96     24.73 o 
  -1  -3   6      179.69      206.72      8.80 o 
   0  -3   6       32.07       28.84      6.41 o 
   1  -3   6        4.08        7.71      1.28 o 
   2  -3   6        3.36        3.26      8.63 o 
   3  -3   6      877.62      776.31     26.14 o 
   4  -3   6     2301.96     2477.84    135.26 o 
   5  -3   6      911.59      788.58     44.77 o 
   6  -3   6     5857.84     5548.70    389.90 o 
   7  -3   6      441.70      419.70     40.77 o 
   8  -3   6     1643.82     1524.41     73.92 o 
   9  -3   6      306.84      314.55     30.65 o 
  10  -3   6        6.68       -4.03     16.02 o 
  11  -3   6       37.67       24.66     16.48 o 
  12  -3   6      342.93      468.25     44.26 o 
 -13  -2   6      385.45      240.26    216.58 o 
 -12  -2   6      397.14      437.58    121.62 o 
 -11  -2   6       63.25       63.87     60.12 o 
 -10  -2   6       26.38       18.41     38.78 o 
  -9  -2   6      596.22      647.65     92.34 o 
  -8  -2   6     3837.39     3766.33    193.77 o 
  -7  -2   6      858.89      741.85     42.21 o 
  -6  -2   6     5223.74     4593.53    215.73 o 
  -5  -2   6      783.20      674.98     16.84 o 
  -4  -2   6      714.75      823.03     19.15 o 
  -3  -2   6     1308.82     1300.19     19.95 o 
  -2  -2   6        3.01        5.36      5.53 o 
  -1  -2   6    29236.16    31110.89    732.21 o 
   0  -2   6      681.74      595.02     22.49 o 
   1  -2   6     6583.63     5563.68    117.08 o 
   2  -2   6      184.33      162.51      9.75 o 
   3  -2   6      491.77      561.98     28.72 o 
   4  -2   6     2747.99     2835.26     43.75 o 
   5  -2   6      294.88      342.58     14.89 o 
   6  -2   6        3.09        3.42      6.84 o 
   7  -2   6      835.21      957.58     65.80 o 
   8  -2   6       73.14      106.25     18.68 o 
   9  -2   6       17.69       29.21     20.11 o 
  10  -2   6      427.90      397.08    107.62 o 
  11  -2   6      542.38      550.59     59.61 o 
  12  -2   6        4.14      -10.70     18.47 o 
 -13  -1   6       79.94       41.51     60.16 o 
 -12  -1   6      286.61      194.49    156.48 o 
 -11  -1   6       77.48       45.27     17.71 o 
 -10  -1   6      322.83      289.09     29.75 o 
  -9  -1   6      330.88      312.91     30.81 o 
  -8  -1   6        1.19       -0.08     17.43 o 
  -7  -1   6     2450.60     2197.82    117.96 o 
  -6  -1   6     1122.04     1001.54     46.44 o 
  -5  -1   6       10.84        5.54      2.28 o 
  -4  -1   6      453.96      433.74     16.08 o 
  -3  -1   6     5467.43     4667.70     75.00 o 
  -2  -1   6    14155.61    13669.87    255.48 o 
  -1  -1   6     5822.79     4951.21    215.12 o 
   0  -1   6      570.28      493.03     16.31 o 
   1  -1   6     6933.17     6610.83    106.22 o 
   2  -1   6     2013.45     1708.88     50.76 o 
   3  -1   6      779.74      852.58     17.67 o 
   4  -1   6     7845.98     7577.52    306.43 o 
   5  -1   6     3946.64     3837.20     73.04 o 
   6  -1   6     1078.35     1067.01     47.59 o 
   7  -1   6      550.38      555.07     32.67 o 
   8  -1   6      816.10      868.50     37.43 o 
   9  -1   6      322.14      310.89     42.06 o 
  10  -1   6        3.00       14.50     20.36 o 
  11  -1   6        2.17       19.25     17.19 o 
  12  -1   6      536.21      696.79     82.02 o 
 -13   0   6       33.40       32.41     44.97 o 
 -12   0   6       93.98       54.68     52.79 o 
 -11   0   6     3394.63     3812.27    395.72 o 
 -10   0   6     1560.84     1794.87    132.75 o 
  -9   0   6     3374.43     3430.55    141.68 o 
  -8   0   6      183.22      195.56     36.57 o 
  -7   0   6      172.88      180.61     37.29 o 
  -6   0   6     2357.63     2378.86    168.93 o 
  -5   0   6       35.21       41.87     20.37 o 
  -4   0   6     1450.33     1427.15     63.11 o 
  -3   0   6     1592.28     1395.76     28.41 o 
  -2   0   6     2101.83     1903.04     43.66 o 
  -1   0   6    15669.27    16491.08    337.91 o 
   0   0   6     3307.49     2966.35     71.91 o 
   1   0   6      902.75      799.76     20.37 o 
   2   0   6     4776.13     4440.18     75.83 o 
   3   0   6     1277.71     1355.14     29.94 o 
   4   0   6     3824.04     3484.93     68.09 o 
   5   0   6      234.59      242.86     20.34 o 
   6   0   6     3463.81     3655.18     84.23 o 
   7   0   6      132.32      175.60     20.07 o 
   8   0   6      144.87      174.78     23.07 o 
   9   0   6        4.52       16.15     14.26 o 
  10   0   6      258.19      232.43     48.74 o 
  11   0   6      201.20      198.99     51.17 o 
  12   0   6       72.71      140.94     51.16 o 
 -13   1   6     1140.71     1238.83    128.24 o 
 -12   1   6      311.17      154.26    144.34 o 
 -11   1   6     1166.86     1215.31    163.85 o 
 -10   1   6     3440.76     3597.71    181.99 o 
  -9   1   6     1267.36     1316.67     98.72 o 
  -8   1   6      775.85      771.62     67.98 o 
  -7   1   6     5066.86     5041.74    202.33 o 
  -6   1   6     4804.84     4613.37    172.73 o 
  -5   1   6      897.40      791.44     53.45 o 
  -4   1   6     7632.62     6801.93    196.73 o 
  -3   1   6     1289.57     1129.16     38.54 o 
  -2   1   6     2207.03     2345.31     58.31 o 
  -1   1   6      774.69      640.33     27.05 o 
   0   1   6     1095.64     1063.17     38.08 o 
   1   1   6      180.26      233.91     14.27 o 
   2   1   6     5636.07     5055.49     95.75 o 
   3   1   6       35.90       49.04     11.94 o 
   4   1   6     1253.29     1277.98     60.87 o 
   5   1   6      793.26      772.94     43.28 o 
   6   1   6       72.94       78.56     16.34 o 
   7   1   6      588.07      588.90     36.76 o 
   8   1   6      420.10      490.62     38.11 o 
   9   1   6     2700.38     3104.47    107.17 o 
  10   1   6        1.05        9.99     21.59 o 
  11   1   6      232.10      208.62     95.51 o 
  12   1   6       17.15      -16.13     32.42 o 
 -13   2   6       80.08       34.31     39.26 o 
 -12   2   6      766.94      993.00    135.50 o 
 -11   2   6      949.38     1110.28    111.10 o 
 -10   2   6      108.43       95.13     46.03 o 
  -9   2   6       11.55       42.18     24.77 o 
  -8   2   6     1094.02      984.98     86.75 o 
  -7   2   6      281.66      262.50     45.33 o 
  -6   2   6      443.16      345.05     46.01 o 
  -5   2   6    19818.27    18592.12    318.75 o 
  -4   2   6    44343.57    47621.02   1021.39 o 
  -3   2   6      605.86      517.77     34.88 o 
  -2   2   6     3170.76     3347.38     84.21 o 
  -1   2   6     2822.38     2677.77     68.34 o 
   0   2   6      959.88      890.74     32.09 o 
   1   2   6       23.34       52.51     10.95 o 
   2   2   6      132.44       87.82     13.11 o 
   3   2   6     7195.91     7527.56    159.87 o 
   4   2   6      373.85      386.08     25.63 o 
   5   2   6      947.69      907.57     49.37 o 
   6   2   6      897.51      928.81     46.43 o 
   7   2   6     3491.15     3667.26    111.11 o 
   8   2   6      396.18      465.14     42.37 o 
   9   2   6      887.19      984.06     63.82 o 
  10   2   6       15.97       25.21     22.11 o 
  11   2   6        9.05       27.78     27.37 o 
  12   2   6       18.73        6.19     26.88 o 
 -13   3   6       49.74       30.91     36.27 o 
 -12   3   6       12.41       40.76     34.96 o 
 -11   3   6      634.53      632.69     71.45 o 
 -10   3   6       60.99       89.85     33.92 o 
  -9   3   6      132.33      176.33     50.68 o 
  -8   3   6     3172.06     3278.07    162.74 o 
  -7   3   6     1336.92     1253.83     91.41 o 
  -6   3   6     5781.60     5784.04    212.72 o 
  -5   3   6      991.01     1115.57     24.97 o 
  -4   3   6      553.27      525.68     17.86 o 
  -3   3   6      176.51      199.73     25.55 o 
  -2   3   6     3251.54     3179.78    103.11 o 
  -1   3   6     8600.67     7900.60    199.58 o 
   0   3   6     6846.73     6486.99    146.04 o 
   1   3   6    12490.71    11983.05    263.82 o 
   2   3   6     4728.70     4857.89    112.44 o 
   3   3   6     6652.01     7215.44    181.93 o 
   4   3   6       54.67       69.55     28.98 o 
   5   3   6       72.43       79.50     19.88 o 
   6   3   6      767.22      752.10     48.28 o 
   7   3   6        6.03       -4.95     16.72 o 
   8   3   6     1365.03     1566.04     97.84 o 
   9   3   6        5.41       36.72     40.98 o 
  10   3   6      920.98     1133.19    129.76 o 
  11   3   6      219.58       84.53     98.76 o 
 -13   4   6     1361.98     1475.20    119.51 o 
 -12   4   6      284.07      131.83    116.30 o 
 -11   4   6      223.10      233.62     49.78 o 
 -10   4   6      326.77      224.97     62.60 o 
  -9   4   6       69.58       91.57     43.02 o 
  -8   4   6      598.29      534.16    113.88 o 
  -7   4   6     1174.64     1304.79    103.61 o 
  -6   4   6     1749.81     1685.80     48.70 o 
  -5   4   6      113.89      121.66     11.92 o 
  -4   4   6     3761.57     3997.52     79.48 o 
  -3   4   6     3293.21     2964.85     95.71 o 
  -2   4   6      262.52      376.72     38.89 o 
  -1   4   6     4157.58     3941.97    106.85 o 
   0   4   6     5511.50     5099.07    143.85 o 
   1   4   6      430.89      404.08     30.29 o 
   2   4   6      651.95      631.81     37.01 o 
   3   4   6     3369.30     3664.53    104.12 o 
   4   4   6       55.70       40.02     17.60 o 
   5   4   6     4688.21     4889.81    142.47 o 
   6   4   6     5156.44     5707.40    172.85 o 
   7   4   6      720.78      662.25     56.41 o 
   8   4   6      108.54      101.21     33.23 o 
   9   4   6      490.60      509.23     72.65 o 
  10   4   6      120.53       49.02     60.86 o 
  11   4   6        6.76       -5.36     20.65 o 
 -13   5   6       65.94       20.80     30.06 o 
 -12   5   6       14.04       21.30     32.93 o 
 -11   5   6       74.61       89.61     51.16 o 
 -10   5   6     2800.59     2875.20    181.87 o 
  -9   5   6      735.33      773.45     90.07 o 
  -8   5   6     1332.13     1738.18    214.16 o 
  -7   5   6       64.59       53.45     12.70 o 
  -6   5   6      472.60      412.32     23.69 o 
  -5   5   6     1008.05     1051.98     45.52 o 
  -4   5   6       70.63       78.41     14.12 o 
  -3   5   6     2324.13     2340.77     89.61 o 
  -2   5   6     6134.72     6245.24    173.84 o 
  -1   5   6      629.59      602.11     42.80 o 
   0   5   6     2065.18     2266.84     80.28 o 
   1   5   6      873.68      927.68     49.79 o 
   2   5   6     6656.70     7260.31    293.47 o 
   3   5   6     2069.98     2206.70     82.90 o 
   4   5   6     1688.07     1680.67     76.53 o 
   5   5   6     3296.42     3644.39    151.78 o 
   6   5   6      457.65      534.03     54.22 o 
   7   5   6      546.32      542.87     59.89 o 
   8   5   6        0.61      -30.58     30.95 o 
   9   5   6        5.82       -1.64     43.34 o 
  10   5   6       58.82       69.79     49.61 o 
 -12   6   6      177.92       85.25     86.21 o 
 -11   6   6      163.86        3.75     26.56 o 
 -10   6   6     1222.48     1269.40    123.46 o 
  -9   6   6     1009.51     1038.17    109.38 o 
  -8   6   6     2825.94     3248.76    192.61 o 
  -7   6   6      714.52      867.24     37.57 o 
  -6   6   6      141.00      174.80     29.40 o 
  -5   6   6     2274.33     2254.67     68.82 o 
  -4   6   6      938.76      971.17     40.74 o 
  -3   6   6      377.42      410.36     45.74 o 
  -2   6   6     3396.41     3551.02    121.57 o 
  -1   6   6     1238.05     1134.63     77.52 o 
   0   6   6        2.57       22.92     17.88 o 
   1   6   6     6200.22     6534.18    208.10 o 
   2   6   6       16.15        7.65     18.30 o 
   3   6   6     2696.78     2762.82    107.11 o 
   4   6   6        8.64        0.04     12.71 o 
   5   6   6      471.41      671.44     77.26 o 
   6   6   6        2.07       23.99     24.70 o 
   7   6   6      274.87      305.19     65.00 o 
   8   6   6      870.88     1061.52    100.44 o 
   9   6   6      168.12      136.26     55.43 o 
  10   6   6      313.98      368.73     67.77 o 
 -12   7   6       79.81        0.98     24.93 o 
 -11   7   6      188.37        2.44     26.24 o 
 -10   7   6      653.96      624.41    162.79 o 
  -9   7   6      438.37      516.76     65.63 o 
  -8   7   6      171.60      149.67     23.99 o 
  -7   7   6     1821.15     1912.55     75.52 o 
  -6   7   6      244.22      283.31     27.26 o 
  -5   7   6     4560.23     4780.92    120.25 o 
  -4   7   6        6.28       21.26     13.70 o 
  -3   7   6     4187.72     4383.94    155.73 o 
  -2   7   6      605.69      610.77     56.28 o 
  -1   7   6       71.06       65.52     26.93 o 
   0   7   6      329.44      419.60     46.29 o 
   1   7   6       18.53        9.50     17.42 o 
   2   7   6     1868.20     1910.44     94.72 o 
   3   7   6      486.21      563.88     57.20 o 
   4   7   6      130.90      159.56     50.31 o 
   5   7   6      192.24      296.38     66.24 o 
   6   7   6      558.75      673.27     91.69 o 
   7   7   6      225.62      230.59     67.23 o 
   8   7   6      338.37      425.29     87.69 o 
   9   7   6       29.58       80.45     43.67 o 
 -11   8   6      145.36        1.63     27.21 o 
 -10   8   6       68.56      -12.22     35.85 o 
  -9   8   6       28.42       19.11     21.60 o 
  -8   8   6     1612.21     1799.00     89.76 o 
  -7   8   6     3956.75     4447.32    133.50 o 
  -6   8   6       23.34       21.85     18.93 o 
  -5   8   6       22.58       40.60     21.32 o 
  -4   8   6      111.11       94.34     23.44 o 
  -3   8   6      108.09      123.65     25.50 o 
  -2   8   6      496.78      551.29     60.14 o 
  -1   8   6       80.26      134.38     36.59 o 
   0   8   6     6811.03     6995.54    227.99 o 
   1   8   6       57.61       75.10     31.57 o 
   2   8   6      612.24      781.18     90.18 o 
   3   8   6      405.49      419.50     73.41 o 
   4   8   6       19.71       19.45     26.81 o 
   5   8   6        0.55       21.70     28.67 o 
   6   8   6       87.60       98.71     44.62 o 
   7   8   6      209.73      278.07    108.37 o 
   8   8   6       52.35       81.46     51.16 o 
 -11   9   6       41.09        2.28     50.67 o 
 -10   9   6        0.01      -13.00     19.76 o 
  -9   9   6       26.13       -1.60     12.67 o 
  -8   9   6      205.03      285.37     93.35 o 
  -7   9   6      631.77      655.90     61.93 o 
  -6   9   6      918.60      983.42     71.87 o 
  -5   9   6       62.31       56.29     28.42 o 
  -4   9   6      798.66     1016.45     60.58 o 
  -3   9   6       30.76       41.00     23.72 o 
  -2   9   6     2492.38     2618.95    131.12 o 
  -1   9   6      153.76      150.19     42.86 o 
   0   9   6      995.48     1001.03     81.99 o 
   1   9   6      117.21      137.80     61.92 o 
   2   9   6      525.24      591.20     82.77 o 
   3   9   6       76.73      125.61     82.69 o 
   4   9   6       30.08        0.35     17.36 o 
   5   9   6     1176.43     1422.42    117.98 o 
   6   9   6        7.07       -5.42     25.56 o 
   7   9   6      428.30      447.19     76.74 o 
 -10  10   6      502.75      714.90     70.31 o 
  -9  10   6      175.37      110.29     83.38 o 
  -8  10   6      443.17      537.85    149.08 o 
  -7  10   6       50.90       14.26     20.03 o 
  -6  10   6        0.95       10.57     16.83 o 
  -5  10   6      312.68      328.70     43.24 o 
  -4  10   6        3.76      -10.59     20.89 o 
  -3  10   6     2393.68     2575.02    128.29 o 
  -2  10   6        3.53       20.63     24.00 o 
  -1  10   6        5.48       -3.31     20.08 o 
   0  10   6        7.04       16.53     40.48 o 
   1  10   6       34.53       91.51     42.70 o 
   2  10   6       44.60       29.02     36.17 o 
   3  10   6      400.88      269.90    234.29 o 
   4  10   6      372.25      350.93    287.41 o 
   5  10   6      785.25      595.23    417.56 o 
   6  10   6       55.21       46.00     47.49 o 
  -9  11   6      248.54      158.45     91.28 o 
  -8  11   6       54.78       42.31     35.28 o 
  -7  11   6      637.76      795.25    226.24 o 
  -6  11   6      676.45      723.83    215.55 o 
  -5  11   6     1406.78     1657.70    109.56 o 
  -4  11   6       31.03       33.32     30.12 o 
  -3  11   6      357.97      451.53     77.86 o 
  -2  11   6      118.86      185.79     45.83 o 
  -1  11   6      383.12      424.67     57.14 o 
   0  11   6      458.47      618.19     86.15 o 
   1  11   6       73.86       21.00     33.34 o 
   2  11   6      306.77      228.40    222.26 o 
   3  11   6      209.18      184.81    106.10 o 
   4  11   6       16.48        7.57     29.93 o 
   5  11   6       82.07       40.68     42.51 o 
  -7  12   6      219.19       60.34     51.29 o 
  -6  12   6      277.39        2.58     16.92 o 
  -5  12   6      209.74       -1.41     16.84 o 
  -4  12   6      434.55       -3.30     31.46 o 
  -3  12   6      499.51      435.76    161.21 o 
  -2  12   6       18.43       40.91     30.99 o 
  -1  12   6      120.68       78.19     43.05 o 
   0  12   6      191.90      224.45     70.26 o 
   1  12   6       93.69       73.16     87.99 o 
   2  12   6        2.21      -46.31     46.31 o 
   3  12   6      271.24      156.69    172.77 o 
  -4  13   6       60.38        1.17     16.65 o 
  -3  13   6        0.80        4.50     21.97 o 
  -2  13   6       22.70       48.41     43.77 o 
  -1  13   6      558.64      523.14    208.63 o 
   0  13   6       69.92       43.95     49.86 o 
  -1 -14   7       52.71       34.63     23.98 o 
   0 -14   7      451.61      503.39     42.32 o 
   1 -14   7       93.42       78.70     25.07 o 
   2 -14   7       28.88       33.15     16.35 o 
   3 -14   7      226.93      353.17    112.62 o 
   4 -14   7        2.33      -21.99     53.27 o 
  -4 -13   7        1.69       12.05     23.10 o 
  -3 -13   7       92.68       57.15     25.83 o 
  -2 -13   7      224.99      265.81     42.93 o 
  -1 -13   7     1007.38     1047.79     77.29 o 
   0 -13   7      111.88       94.27     28.65 o 
   1 -13   7     1188.65     1332.92     98.44 o 
   2 -13   7       23.80       35.37     14.69 o 
   3 -13   7      684.33      753.25     58.21 o 
   4 -13   7      500.26      718.76    131.26 o 
   5 -13   7      281.87      431.77    116.87 o 
   6 -13   7       33.06      144.02    150.70 o 
  -6 -12   7        0.88      -11.30     20.01 o 
  -5 -12   7       10.44        4.90     16.51 o 
  -4 -12   7      277.64       22.45     33.01 o 
  -3 -12   7     3144.67     3263.71    177.87 o 
  -2 -12   7       19.37       -8.60     14.00 o 
  -1 -12   7     1275.73     1271.36     58.37 o 
   0 -12   7      230.70      217.36     27.20 o 
   1 -12   7      109.48      120.95     19.73 o 
   2 -12   7        0.33      -11.01     12.09 o 
   3 -12   7       94.28       92.49     14.34 o 
   4 -12   7     1959.92     2324.51    201.24 o 
   5 -12   7       82.59      121.88     69.25 o 
   6 -12   7       57.48      117.63     75.93 o 
   7 -12   7       64.11      105.80     64.73 o 
   8 -12   7       23.50       -6.84     39.92 o 
  -7 -11   7        4.56       13.63     22.11 o 
  -6 -11   7       43.33       45.46     28.33 o 
  -5 -11   7      642.09      654.91     55.05 o 
  -4 -11   7        1.26       21.39     21.02 o 
  -3 -11   7      164.58      158.02     28.51 o 
  -2 -11   7     1417.87     1356.17     58.87 o 
  -1 -11   7     1229.42     1275.86     61.37 o 
   0 -11   7      744.45      778.20     43.87 o 
   1 -11   7      168.98      198.92     20.20 o 
   2 -11   7     2184.17     2396.81    127.79 o 
   3 -11   7      115.92      134.20     19.01 o 
   4 -11   7      452.12      456.75     19.79 o 
   5 -11   7     1154.46     1403.72     80.56 o 
   6 -11   7      564.66      758.32     90.04 o 
   7 -11   7        8.02        3.16     29.24 o 
   8 -11   7      169.40       -1.47     28.68 o 
   9 -11   7      614.69      859.13    138.95 o 
  -8 -10   7      477.14      535.43     67.27 o 
  -7 -10   7      114.48      129.45     35.69 o 
  -6 -10   7      276.80      273.05     57.29 o 
  -5 -10   7      213.22      240.78     35.11 o 
  -4 -10   7      838.41      869.93     59.38 o 
  -3 -10   7      558.58      591.09     40.58 o 
  -2 -10   7      440.27      436.85     38.52 o 
  -1 -10   7      862.62      824.01     47.30 o 
   0 -10   7      975.58     1025.21     38.79 o 
   1 -10   7      977.95     1045.54     36.02 o 
   2 -10   7     3056.41     2937.65     94.77 o 
   3 -10   7     1775.09     1844.95     51.18 o 
   4 -10   7      937.33     1051.37     60.69 o 
   5 -10   7      133.13      159.97     13.59 o 
   6 -10   7       90.43       66.03     15.47 o 
   7 -10   7      163.60      301.77     63.11 o 
   8 -10   7      478.09      720.55    117.73 o 
   9 -10   7      618.92      808.45    125.91 o 
  10 -10   7      239.52       -6.85     35.69 o 
  -9  -9   7      940.78      929.72     92.21 o 
  -8  -9   7      710.65      728.95     62.29 o 
  -7  -9   7     1021.28     1085.57     64.19 o 
  -6  -9   7        5.87        5.96     12.78 o 
  -5  -9   7     3131.63     3129.89     97.94 o 
  -4  -9   7        2.77       10.85     14.48 o 
  -3  -9   7      731.13      728.39     43.44 o 
  -2  -9   7     1271.91     1220.44     45.81 o 
  -1  -9   7     4376.15     4340.19     95.18 o 
   0  -9   7     1131.67     1194.38     47.03 o 
   1  -9   7       10.60       17.17      7.96 o 
   2  -9   7     1255.88     1284.38     37.92 o 
   3  -9   7       27.15       27.54      9.23 o 
   4  -9   7       79.11       94.82     10.60 o 
   5  -9   7      975.76     1058.86    106.95 o 
   6  -9   7     1744.55     2085.56    140.65 o 
   7  -9   7     2640.59     2981.42    131.77 o 
   8  -9   7       10.70        5.21     28.18 o 
   9  -9   7       84.20        0.49     21.83 o 
  10  -9   7        4.35       -3.10     27.53 o 
 -10  -8   7      186.42      151.69     38.54 o 
  -9  -8   7      407.88      354.46     58.20 o 
  -8  -8   7       69.94       81.87     24.40 o 
  -7  -8   7     3375.65     3328.11    179.57 o 
  -6  -8   7      931.99      869.83     49.42 o 
  -5  -8   7     2001.36     1980.23     91.30 o 
  -4  -8   7     1569.03     1508.95     60.14 o 
  -3  -8   7     3597.81     3679.57    109.14 o 
  -2  -8   7      510.17      537.55     27.83 o 
  -1  -8   7       61.45       55.29     14.14 o 
   0  -8   7     9507.08     9559.07    202.34 o 
   1  -8   7      280.46      250.91     14.59 o 
   2  -8   7      160.48      167.36     12.23 o 
   3  -8   7      388.12      399.32     25.44 o 
   4  -8   7      274.50      324.74     19.06 o 
   5  -8   7      787.17      802.81     22.40 o 
   6  -8   7      109.40      116.54     10.49 o 
   7  -8   7      432.23      447.66     12.09 o 
   8  -8   7      219.09      233.70    122.89 o 
   9  -8   7      501.96      548.07     89.20 o 
  10  -8   7      389.19      504.90     89.50 o 
  11  -8   7      151.18       -1.79     24.28 o 
 -11  -7   7       57.81       29.24     29.82 o 
 -10  -7   7       22.09       22.51     28.29 o 
  -9  -7   7       15.45       22.21     17.72 o 
  -8  -7   7       40.19       52.95     25.14 o 
  -7  -7   7      849.65      760.36     47.21 o 
  -6  -7   7      270.44      262.77     27.94 o 
  -5  -7   7      196.32      162.39     26.24 o 
  -4  -7   7     7072.66     6639.88    147.58 o 
  -3  -7   7     1472.50     1391.11     42.85 o 
  -2  -7   7     8731.01     8868.06    183.18 o 
  -1  -7   7      498.09      465.62     23.46 o 
   0  -7   7     2073.41     2015.13     41.12 o 
   1  -7   7      287.82      273.93     13.39 o 
   2  -7   7     2024.95     1947.08     49.71 o 
   3  -7   7     5120.95     5253.17    137.00 o 
   4  -7   7      921.54      952.68     80.59 o 
   5  -7   7     1846.15     2156.09    225.20 o 
   6  -7   7      259.40      274.35      8.91 o 
   7  -7   7       41.66       39.42      4.73 o 
   8  -7   7     1084.49     1152.48     25.30 o 
   9  -7   7        2.25        3.03     10.93 o 
  10  -7   7       27.04       -7.17     26.88 o 
 -11  -6   7      223.56      136.39     49.71 o 
 -10  -6   7     1004.78      931.70     76.31 o 
  -9  -6   7      209.94      175.17     47.35 o 
  -8  -6   7      812.52      769.08     57.04 o 
  -7  -6   7      338.07      268.14     36.46 o 
  -6  -6   7     1040.02      978.51     44.07 o 
  -5  -6   7     1123.44     1127.12     65.33 o 
  -4  -6   7      698.12      696.68     30.12 o 
  -3  -6   7     1486.60     1501.68     40.08 o 
  -2  -6   7     1463.16     1339.28     34.38 o 
  -1  -6   7      210.66      225.52     12.12 o 
   0  -6   7      610.89      567.57     18.90 o 
   1  -6   7    10409.92    10773.01    149.74 o 
   2  -6   7     3170.17     3232.40     45.85 o 
   3  -6   7     5512.17     5864.48    309.42 o 
   4  -6   7      138.30      104.82     24.25 o 
   5  -6   7     6925.13     7152.76    275.20 o 
   6  -6   7      824.36      880.07     13.05 o 
   7  -6   7      141.11      135.38      6.98 o 
   8  -6   7      117.58      127.66      8.90 o 
   9  -6   7     1241.65     1255.38     43.02 o 
  10  -6   7      134.66       96.96     20.59 o 
 -12  -5   7      456.55      565.76    154.24 o 
 -11  -5   7      203.02      108.00     55.33 o 
 -10  -5   7      184.72      178.25     30.72 o 
  -9  -5   7      398.90      405.62     30.76 o 
  -8  -5   7     1276.55     1221.19     68.54 o 
  -7  -5   7       16.38        5.95     18.98 o 
  -6  -5   7     1823.03     1673.71     54.08 o 
  -5  -5   7     2555.18     2408.18     56.71 o 
  -4  -5   7        5.94       28.92     11.43 o 
  -3  -5   7       40.07       47.71     10.60 o 
  -2  -5   7     3261.43     3066.88     51.82 o 
  -1  -5   7      779.79      873.36     21.47 o 
   0  -5   7      117.45      151.06      7.69 o 
   1  -5   7      319.46      209.61     16.41 o 
   2  -5   7      614.50      701.52     39.59 o 
   3  -5   7     7416.94     7576.49    402.63 o 
   4  -5   7      729.24      762.16     59.76 o 
   5  -5   7       34.93       25.96      7.01 o 
   6  -5   7     1245.45     1114.45     26.03 o 
   7  -5   7      930.91      909.83     22.15 o 
   8  -5   7     1210.78     1207.40     31.48 o 
   9  -5   7      339.91      325.31     16.70 o 
  10  -5   7     3376.88     3394.87    163.45 o 
  11  -5   7        0.29        5.61     13.60 o 
 -12  -4   7       90.61      153.49     96.79 o 
 -11  -4   7     1226.07      690.48    322.99 o 
 -10  -4   7      925.34      846.21     36.77 o 
  -9  -4   7     1043.98      851.93     80.50 o 
  -8  -4   7      610.95      549.64     32.22 o 
  -7  -4   7     1368.37     1219.74     54.23 o 
  -6  -4   7     1048.24      964.89     34.65 o 
  -5  -4   7     3448.37     3210.74     74.18 o 
  -4  -4   7     6144.13     5630.00    127.34 o 
  -3  -4   7    12445.75    12504.36    272.52 o 
  -2  -4   7      167.66      130.51     10.13 o 
  -1  -4   7       10.07       11.59      4.95 o 
   0  -4   7     1002.41      841.70     23.80 o 
   1  -4   7     1263.16     1247.47     32.25 o 
   2  -4   7     1518.90     1661.31     58.58 o 
   3  -4   7     4907.89     4858.66    215.59 o 
   4  -4   7      834.21      853.18     58.32 o 
   5  -4   7      508.31      478.40     19.73 o 
   6  -4   7     4933.41     4656.98    275.87 o 
   7  -4   7       55.55       36.62     10.03 o 
   8  -4   7     2390.06     2342.12     68.99 o 
   9  -4   7       36.58       48.32     16.90 o 
  10  -4   7        7.09       18.99     11.07 o 
  11  -4   7        0.36       26.82     11.70 o 
  12  -4   7        1.25        2.22     16.45 o 
 -13  -3   7      336.12      106.67    157.14 o 
 -12  -3   7        2.51       25.41     56.69 o 
 -11  -3   7      530.41      603.23    129.65 o 
 -10  -3   7       93.85       80.93     11.04 o 
  -9  -3   7      211.76      170.51     20.70 o 
  -8  -3   7     2600.22     2330.47    118.77 o 
  -7  -3   7     1919.54     1543.73     60.75 o 
  -6  -3   7      962.88      739.75     45.09 o 
  -5  -3   7     2254.89     2076.90     46.20 o 
  -4  -3   7      105.91      113.91     10.84 o 
  -3  -3   7       81.21      138.77      8.85 o 
  -2  -3   7     1621.41     1684.80     29.41 o 
  -1  -3   7     6231.28     5730.23     84.23 o 
   0  -3   7    15940.44    15623.49    312.44 o 
   1  -3   7     2177.91     2002.41     90.38 o 
   2  -3   7      178.03      142.49     22.66 o 
   3  -3   7      704.60      542.75     27.77 o 
   4  -3   7      842.46      702.97     43.95 o 
   5  -3   7      464.61      436.31     52.37 o 
   6  -3   7       27.63       22.91      7.34 o 
   7  -3   7     1275.44     1281.54     67.58 o 
   8  -3   7       46.76       47.13     24.77 o 
   9  -3   7      999.11     1016.47     46.27 o 
  10  -3   7      193.09      219.56     25.94 o 
  11  -3   7      786.37      891.13     49.80 o 
  12  -3   7       18.69       11.25     14.73 o 
 -13  -2   7        7.52        8.08     39.54 o 
 -12  -2   7      517.11      496.62    352.15 o 
 -11  -2   7      234.06      279.03     92.41 o 
 -10  -2   7        9.53        2.58      3.40 o 
  -9  -2   7        5.64        2.28      9.53 o 
  -8  -2   7       87.54       37.96     39.76 o 
  -7  -2   7       20.47       21.95      7.55 o 
  -6  -2   7      344.00      389.13     12.05 o 
  -5  -2   7     4064.44     4181.19    178.04 o 
  -4  -2   7     2275.55     2067.73     38.84 o 
  -3  -2   7    11973.76    11916.95    189.68 o 
  -2  -2   7     7175.91     6792.74    101.89 o 
  -1  -2   7      475.86      390.93     20.17 o 
   0  -2   7     1651.24     1533.98    131.64 o 
   1  -2   7     6504.95     5808.63    190.65 o 
   2  -2   7      367.08      332.66     20.32 o 
   3  -2   7      956.71      961.98     32.05 o 
   4  -2   7     4487.22     4610.57     78.05 o 
   5  -2   7     4689.78     4752.60     88.45 o 
   6  -2   7      746.40      759.05     26.53 o 
   7  -2   7      218.84      242.06     23.64 o 
   8  -2   7      527.80      498.25     65.00 o 
   9  -2   7      612.72      570.34     52.85 o 
  10  -2   7        2.20      -10.50     13.77 o 
  11  -2   7      379.01      404.48     41.84 o 
  12  -2   7        5.61       65.82     31.61 o 
 -13  -1   7      131.37       31.53     51.90 o 
 -12  -1   7      711.36      412.49    352.77 o 
 -11  -1   7       58.30       35.00     56.05 o 
 -10  -1   7      172.23      155.09     49.42 o 
  -9  -1   7     7920.15     8711.34    778.04 o 
  -8  -1   7     1774.45     1812.15    136.97 o 
  -7  -1   7      266.49      331.27     40.70 o 
  -6  -1   7     1744.87     1797.61     84.67 o 
  -5  -1   7      175.76      243.97     39.45 o 
  -4  -1   7        2.73       10.10     13.52 o 
  -3  -1   7     5198.65     5306.87     96.16 o 
  -2  -1   7     4042.89     3907.35    127.33 o 
  -1  -1   7     2339.63     2029.63     82.88 o 
   0  -1   7     6035.96     5688.02    100.79 o 
   1  -1   7     6199.25     5859.19    171.29 o 
   2  -1   7      436.92      380.54     11.69 o 
   3  -1   7     5595.97     5505.66    197.51 o 
   4  -1   7    13222.26    14977.69    403.19 o 
   5  -1   7      325.40      341.16     19.85 o 
   6  -1   7     1972.69     1979.50     48.04 o 
   7  -1   7      493.57      556.51     31.50 o 
   8  -1   7     1097.27     1120.78     77.74 o 
   9  -1   7       46.89       36.82     22.16 o 
  10  -1   7      271.07      314.59     46.78 o 
  11  -1   7      298.34      256.55     30.73 o 
  12  -1   7        6.02       -5.70     34.70 o 
 -13   0   7      109.68       56.63     63.80 o 
 -12   0   7      646.46      788.39    121.03 o 
 -11   0   7      401.09      437.91     75.19 o 
 -10   0   7      223.49      230.81     53.82 o 
  -9   0   7      703.12      832.30     73.30 o 
  -8   0   7        3.00       -3.89     15.42 o 
  -7   0   7     3184.25     3125.02    109.85 o 
  -6   0   7     4969.30     4617.29    181.18 o 
  -5   0   7     3900.60     3869.31    142.37 o 
  -4   0   7     7611.48     7419.41    114.84 o 
  -3   0   7      243.78      325.74     12.24 o 
  -2   0   7      483.03      405.39     21.12 o 
  -1   0   7    13288.41    13942.63    290.45 o 
   0   0   7      423.03      446.79     20.49 o 
   1   0   7      455.52      518.29     18.38 o 
   2   0   7    29257.54    33287.06   1341.44 o 
   3   0   7     6583.86     7207.34    144.51 o 
   4   0   7      279.31      250.76     18.04 o 
   5   0   7      517.20      517.69     23.77 o 
   6   0   7     2452.20     2569.15     75.77 o 
   7   0   7     1232.09     1283.14     55.65 o 
   8   0   7      134.88      126.64     28.68 o 
   9   0   7     1711.03     1964.48     73.40 o 
  10   0   7       69.58       33.89     27.70 o 
  11   0   7      233.11      173.25     49.06 o 
  12   0   7        1.73       30.63     30.46 o 
 -13   1   7        0.47       45.13     49.93 o 
 -12   1   7       12.01       17.93     32.86 o 
 -11   1   7     1793.06     1935.93    129.08 o 
 -10   1   7      140.19      157.86     44.86 o 
  -9   1   7     1230.32     1281.81     99.98 o 
  -8   1   7     1448.10     1438.71     77.99 o 
  -7   1   7      319.09      273.29     48.92 o 
  -6   1   7     7571.95     7607.53    272.98 o 
  -5   1   7       41.27       24.60     19.72 o 
  -4   1   7     2275.64     1839.85     58.40 o 
  -3   1   7     2703.58     2806.57     72.47 o 
  -2   1   7      130.74      101.50     15.98 o 
  -1   1   7      287.39      242.91     19.60 o 
   0   1   7     5088.15     4590.19    122.73 o 
   1   1   7      804.82      798.64     33.41 o 
   2   1   7       25.46       10.28      7.98 o 
   3   1   7     4888.38     5132.58    105.83 o 
   4   1   7      277.58      338.29     21.45 o 
   5   1   7      881.21     1039.46     39.41 o 
   6   1   7     1421.63     1577.89     54.57 o 
   7   1   7     3759.43     4220.91    164.89 o 
   8   1   7      293.49      318.72     32.43 o 
   9   1   7       32.60       24.12     17.62 o 
  10   1   7        6.23        6.23     19.55 o 
  11   1   7        0.08        3.26     21.02 o 
  12   1   7      504.46      504.49    129.63 o 
 -13   2   7        8.17       -7.52     29.01 o 
 -12   2   7       37.19       15.01     30.05 o 
 -11   2   7      119.55      144.26     47.01 o 
 -10   2   7     1147.96     1101.71    102.67 o 
  -9   2   7       94.75      111.46     46.60 o 
  -8   2   7      381.16      352.39     60.50 o 
  -7   2   7       46.55       95.64     36.33 o 
  -6   2   7     2768.93     2471.10    121.58 o 
  -5   2   7      336.97      415.00     34.79 o 
  -4   2   7     2149.72     2170.74     70.95 o 
  -3   2   7      278.84      246.67     25.80 o 
  -2   2   7     1485.96     1390.87     54.93 o 
  -1   2   7    11026.86    10905.63    264.92 o 
   0   2   7      730.80      757.82     32.99 o 
   1   2   7    16978.45    16953.46    379.01 o 
   2   2   7      256.47      294.39     26.71 o 
   3   2   7      349.56      423.37     25.68 o 
   4   2   7     1147.60     1246.56     54.19 o 
   5   2   7      121.28      125.61     22.98 o 
   6   2   7      120.07      189.03     43.08 o 
   7   2   7      224.95      232.74     30.48 o 
   8   2   7      459.36      485.08     43.63 o 
   9   2   7       45.71       62.56     25.24 o 
  10   2   7      119.39      151.88     35.39 o 
  11   2   7      339.97      143.36    114.52 o 
 -13   3   7      816.39      872.41    103.65 o 
 -12   3   7      884.25     1002.40    119.02 o 
 -11   3   7      231.17      192.10     69.35 o 
 -10   3   7       98.19       98.04     36.62 o 
  -9   3   7       16.78       12.22     27.21 o 
  -8   3   7       48.88       89.61     41.06 o 
  -7   3   7      668.37      736.87     76.22 o 
  -6   3   7      908.87      852.80     23.48 o 
  -5   3   7       37.79       70.02     28.64 o 
  -4   3   7      207.15      182.36     27.97 o 
  -3   3   7    19711.44    21780.22    556.97 o 
  -2   3   7      299.84      371.84     37.25 o 
  -1   3   7     2933.63     2659.80     79.24 o 
   0   3   7       53.22      547.38    285.48 o 
   1   3   7      106.39       84.46     16.82 o 
   2   3   7       26.42       13.07     12.06 o 
   3   3   7       83.11       45.10     24.12 o 
   4   3   7    14234.04    15787.05    384.71 o 
   5   3   7      475.44      615.34     48.66 o 
   6   3   7      615.19      625.06     45.25 o 
   7   3   7      373.27      463.27     44.50 o 
   8   3   7       76.31       77.01     27.13 o 
   9   3   7      197.28      247.61     43.11 o 
  10   3   7      242.88      152.06    126.97 o 
  11   3   7      429.61      258.11    179.66 o 
 -13   4   7       27.89        6.00     26.03 o 
 -12   4   7      325.04      266.55    210.77 o 
 -11   4   7        2.03       -5.35     20.73 o 
 -10   4   7     3137.21     3277.17    203.00 o 
  -9   4   7     2466.74     2617.62    252.43 o 
  -8   4   7      729.64      663.72     81.44 o 
  -7   4   7       11.13       -0.32      6.93 o 
  -6   4   7      631.81      599.51     21.65 o 
  -5   4   7      285.75      247.06     16.11 o 
  -4   4   7        0.44       11.84     15.66 o 
  -3   4   7       14.46       43.32     33.66 o 
  -2   4   7     4783.80     4825.86    138.49 o 
  -1   4   7     2237.53     2288.47     79.92 o 
   0   4   7      260.56      277.25     37.04 o 
   1   4   7       18.11       17.58     13.34 o 
   2   4   7     4078.72     3975.11    185.60 o 
   3   4   7       13.51       37.56     28.64 o 
   4   4   7      219.70      221.80     30.89 o 
   5   4   7       26.01       46.27     21.29 o 
   6   4   7     2640.94     2906.44    127.40 o 
   7   4   7      551.99      530.05     53.52 o 
   8   4   7       34.78       57.40     28.88 o 
   9   4   7     1107.89     1326.07     96.48 o 
  10   4   7       71.83       67.73     45.62 o 
  11   4   7        4.83      -24.43     28.77 o 
 -13   5   7       25.83      -10.67     27.92 o 
 -12   5   7      614.65      592.08     77.62 o 
 -11   5   7      170.84        4.07     27.38 o 
 -10   5   7       88.36      131.01     55.73 o 
  -9   5   7       11.68      -12.22     29.16 o 
  -8   5   7     1971.49     2497.27    265.85 o 
  -7   5   7     2012.92     2055.46     56.11 o 
  -6   5   7      827.69      802.92     32.30 o 
  -5   5   7     3264.38     3343.22    111.70 o 
  -4   5   7     3527.10     3725.68    158.19 o 
  -3   5   7     1644.46     1788.81     83.22 o 
  -2   5   7      151.40      250.13     35.95 o 
  -1   5   7     6232.26     6523.20    182.21 o 
   0   5   7      934.44     1098.80     59.13 o 
   1   5   7      820.99      821.12     50.57 o 
   2   5   7      896.98      928.94     54.70 o 
   3   5   7      664.10      812.48     59.16 o 
   4   5   7     1348.67     1533.23     76.83 o 
   5   5   7      954.05      955.16     76.78 o 
   6   5   7      819.32      827.30     82.77 o 
   7   5   7      564.60      673.20     80.93 o 
   8   5   7      543.60      560.73     80.36 o 
   9   5   7      378.01      482.88     77.95 o 
  10   5   7      513.89      424.66    275.90 o 
 -12   6   7      335.01        5.22     32.44 o 
 -11   6   7        1.86        2.44     26.23 o 
 -10   6   7      646.35      404.05    141.59 o 
  -9   6   7      155.16      183.34     62.74 o 
  -8   6   7     1093.77     1115.72     93.38 o 
  -7   6   7      577.19      641.15     32.77 o 
  -6   6   7       97.40       83.92     16.18 o 
  -5   6   7     5069.53     5182.85    137.37 o 
  -4   6   7      782.12      789.77     39.13 o 
  -3   6   7      369.87      342.65     45.64 o 
  -2   6   7      380.69      349.26     44.57 o 
  -1   6   7      175.51      284.87     65.88 o 
   0   6   7       39.52       29.53     20.39 o 
   1   6   7        4.09       14.91     17.56 o 
   2   6   7      803.52      763.99     57.81 o 
   3   6   7       17.98       30.53     22.20 o 
   4   6   7       11.09       21.63     24.51 o 
   5   6   7      316.04      249.00     46.35 o 
   6   6   7      451.34      531.23     62.99 o 
   7   6   7     1028.95     1195.59     92.47 o 
   8   6   7      196.57      250.45     54.02 o 
   9   6   7       22.59      -33.09     33.09 o 
 -12   7   7       47.07        0.00     20.69 o 
 -11   7   7      744.28      841.28    121.21 o 
 -10   7   7       24.14        0.98     23.95 o 
  -9   7   7        1.06       -6.23     13.55 o 
  -8   7   7      260.42      292.95     30.88 o 
  -7   7   7     1271.74     1416.25     70.79 o 
  -6   7   7     1247.95     1421.01     70.32 o 
  -5   7   7      214.29      254.91     28.02 o 
  -4   7   7        0.99       -2.20      9.04 o 
  -3   7   7      107.53      141.56     37.67 o 
  -2   7   7      251.41      330.38     48.33 o 
  -1   7   7       32.26       60.37     28.38 o 
   0   7   7     4537.58     4842.36    198.76 o 
   1   7   7     1867.33     1870.86     94.65 o 
   2   7   7      645.39      689.66     63.36 o 
   3   7   7      273.76      356.54     59.29 o 
   4   7   7       87.83       89.45     35.87 o 
   5   7   7        1.71       63.20     34.28 o 
   6   7   7       99.35       76.84     80.17 o 
   7   7   7       26.84       94.53     43.04 o 
   8   7   7       17.78       12.49     57.84 o 
   9   7   7        8.59       -6.98     26.30 o 
 -11   8   7        1.56        0.16     39.59 o 
 -10   8   7        2.57      -11.06     16.72 o 
  -9   8   7        0.94       -7.36     15.44 o 
  -8   8   7       21.62       19.85     15.32 o 
  -7   8   7      122.55      145.08     25.87 o 
  -6   8   7     1028.65     1231.86     73.75 o 
  -5   8   7      860.84      882.98     52.19 o 
  -4   8   7      147.43      205.10     39.35 o 
  -3   8   7      904.36      923.62     80.52 o 
  -2   8   7     2220.84     2797.89    153.90 o 
  -1   8   7        7.53       24.08     25.58 o 
   0   8   7      995.32      964.37     78.52 o 
   1   8   7       51.45      124.96     37.83 o 
   2   8   7      309.00      356.07     56.82 o 
   3   8   7      650.85      760.19     76.93 o 
   4   8   7      316.28      372.32    258.30 o 
   5   8   7      543.17      495.99    319.40 o 
   6   8   7        3.71       21.11     31.28 o 
   7   8   7       58.69       31.26     34.45 o 
   8   8   7      251.44      286.40     93.80 o 
 -11   9   7      463.91        4.57     59.51 o 
 -10   9   7      798.32     1099.27     99.57 o 
  -9   9   7       74.16       32.93     29.19 o 
  -8   9   7      702.46      706.36    217.36 o 
  -7   9   7      149.73      116.43     46.42 o 
  -6   9   7        1.56      -22.20     24.09 o 
  -5   9   7      274.67      271.89     37.39 o 
  -4   9   7      367.24      332.52     40.66 o 
  -3   9   7       73.78       79.35     27.20 o 
  -2   9   7      128.65      119.69     50.59 o 
  -1   9   7      178.13      234.28     60.65 o 
   0   9   7      195.52      194.53     56.64 o 
   1   9   7     1849.68     2029.42    122.48 o 
   2   9   7     1047.24     1152.22     98.57 o 
   3   9   7      258.70        3.53     22.42 o 
   4   9   7       69.01       -8.79     27.47 o 
   5   9   7      875.80     1101.70    125.89 o 
   6   9   7        0.16        0.10     25.03 o 
   7   9   7       17.08       30.41     47.59 o 
 -10  10   7       74.56       29.54     26.68 o 
  -9  10   7      269.27        7.36     34.46 o 
  -8  10   7      498.72      577.54    171.75 o 
  -7  10   7       64.29       41.07     27.83 o 
  -6  10   7       23.16       15.53     18.76 o 
  -5  10   7      546.38      737.48     61.17 o 
  -4  10   7        0.48      -12.32     21.10 o 
  -3  10   7       81.98       26.98     25.99 o 
  -2  10   7      165.03      114.09     37.37 o 
  -1  10   7       11.65       25.65     32.24 o 
   0  10   7       70.30       31.79     33.72 o 
   1  10   7       10.29      -16.09     29.09 o 
   2  10   7        8.28       25.49     36.09 o 
   3  10   7      179.36      162.58    155.39 o 
   4  10   7        9.17        1.52     23.11 o 
   5  10   7      230.75       -7.95     31.15 o 
   6  10   7       62.53       54.39     60.20 o 
  -8  11   7      214.30      136.53     82.46 o 
  -7  11   7       44.44       25.20     27.11 o 
  -6  11   7      552.76      607.35    192.05 o 
  -5  11   7      564.30      648.87     64.19 o 
  -4  11   7     1830.21     2264.87    124.84 o 
  -3  11   7     1303.58     1546.17     94.65 o 
  -2  11   7      105.79      158.26     42.29 o 
  -1  11   7      140.75      139.87     55.19 o 
   0  11   7        4.94       10.41     28.45 o 
   1  11   7      172.40      110.13    122.06 o 
   2  11   7      115.09      256.64    116.18 o 
   3  11   7      429.21      315.93    291.27 o 
   4  11   7        9.10        1.95     35.19 o 
  -7  12   7      311.79        3.37     27.47 o 
  -6  12   7       82.85       -0.41     12.75 o 
  -5  12   7       81.77       -3.25     17.71 o 
  -4  12   7       89.53      -10.88     21.99 o 
  -3  12   7       70.52       57.34     33.74 o 
  -2  12   7      175.73      224.93     52.86 o 
  -1  12   7      340.85      451.55     87.00 o 
   0  12   7      723.48      950.35    120.10 o 
   1  12   7      215.95      112.66    132.34 o 
   2  12   7       11.42       79.30     72.99 o 
  -1 -14   8      416.41      505.07     50.31 o 
   0 -14   8        1.99       -4.08     12.29 o 
   1 -14   8      279.87      301.39     45.79 o 
   2 -14   8        1.25      -68.42     68.42 o 
   3 -14   8       18.09      -41.71     61.91 o 
  -4 -13   8       11.36       -7.67     18.32 o 
  -3 -13   8     1473.92     1696.85    144.34 o 
  -2 -13   8      237.33      173.09     30.84 o 
  -1 -13   8      776.75      909.49     87.18 o 
   0 -13   8      128.98      151.30     30.67 o 
   1 -13   8       96.21       80.79     23.31 o 
   2 -13   8       45.74       22.56     12.54 o 
   3 -13   8       74.92       32.10     51.16 o 
   4 -13   8      807.98      611.15    218.29 o 
   5 -13   8       54.10       61.75     66.31 o 
   6 -13   8        4.61       31.28     61.91 o 
  -6 -12   8      240.25      294.06     47.09 o 
  -5 -12   8       69.89       75.84     32.60 o 
  -4 -12   8       38.14       46.63     23.57 o 
  -3 -12   8        6.12       40.63     26.96 o 
  -2 -12   8      211.69      240.07     31.78 o 
  -1 -12   8      709.55      780.57     47.18 o 
   0 -12   8     1059.96     1068.88     62.54 o 
   1 -12   8       95.61       96.99     21.65 o 
   2 -12   8     3366.72     3759.55    171.82 o 
   3 -12   8        3.21       11.74      8.57 o 
   4 -12   8      363.27      501.13    111.35 o 
   5 -12   8      211.44      237.46     87.84 o 
   6 -12   8      240.42      264.63     70.37 o 
   7 -12   8      310.39      484.25     91.38 o 
  -7 -11   8      100.37       75.06     32.63 o 
  -6 -11   8      244.61      250.49     56.47 o 
  -5 -11   8        8.17       10.59     19.57 o 
  -4 -11   8      252.20      254.39     35.40 o 
  -3 -11   8       40.42       61.96     23.12 o 
  -2 -11   8      735.49      701.34     43.59 o 
  -1 -11   8      233.62      300.88     28.11 o 
   0 -11   8      432.42      473.10     33.14 o 
   1 -11   8      433.36      415.57     30.73 o 
   2 -11   8     2098.15     2359.60    101.65 o 
   3 -11   8        1.27       -5.12      8.20 o 
   4 -11   8      629.49      644.87     38.22 o 
   5 -11   8     1261.61     1803.08    175.97 o 
   6 -11   8      222.78      277.29    107.93 o 
   7 -11   8      285.47      450.52    133.09 o 
   8 -11   8      106.68      140.29     78.05 o 
   9 -11   8      510.98      721.52    138.60 o 
  -8 -10   8     1316.60     1309.90     91.57 o 
  -7 -10   8      266.81      219.69     41.61 o 
  -6 -10   8      356.38      373.08    131.93 o 
  -5 -10   8     1365.22     1392.42     77.50 o 
  -4 -10   8      464.26      445.24     39.18 o 
  -3 -10   8      613.99      699.15     43.47 o 
  -2 -10   8      161.89      161.41     22.59 o 
  -1 -10   8     1069.78     1053.16     42.23 o 
   0 -10   8      326.78      390.94     50.57 o 
   1 -10   8        0.05       -4.77     12.81 o 
   2 -10   8      163.60      191.66     15.59 o 
   3 -10   8      288.73      256.90     19.37 o 
   4 -10   8      577.11      554.98     29.33 o 
   5 -10   8      486.11      536.41     38.31 o 
   6 -10   8      402.76      598.36    279.21 o 
   7 -10   8     2685.70     3324.37    242.84 o 
   8 -10   8       34.27       70.22     59.14 o 
   9 -10   8       19.20        0.81     26.72 o 
  -9  -9   8       11.31       13.68     21.18 o 
  -8  -9   8      596.96      571.90     51.29 o 
  -7  -9   8     2170.58     2214.44    106.40 o 
  -6  -9   8      632.36      614.11     51.57 o 
  -5  -9   8      558.12      556.29     49.87 o 
  -4  -9   8      275.32      290.84     35.53 o 
  -3  -9   8      181.29      174.32     23.31 o 
  -2  -9   8     4945.30     5265.10    129.38 o 
  -1  -9   8     1103.52     1095.23     41.32 o 
   0  -9   8     5929.46     6197.73    120.16 o 
   1  -9   8      260.00      282.74     18.81 o 
   2  -9   8      636.78      517.11     21.15 o 
   3  -9   8     1011.41     1017.82     48.08 o 
   4  -9   8       89.31       67.78      4.89 o 
   5  -9   8      553.76      716.41     70.47 o 
   6  -9   8       66.91      118.93     53.22 o 
   7  -9   8       50.44       26.39     40.73 o 
   8  -9   8       92.58      130.03     62.90 o 
   9  -9   8      206.15       -2.61     28.03 o 
  10  -9   8      545.41      808.98    122.46 o 
 -10  -8   8      294.33      162.10     49.87 o 
  -9  -8   8      431.59      373.11     64.67 o 
  -8  -8   8      153.77      130.07     48.40 o 
  -7  -8   8       46.81       37.02     18.46 o 
  -6  -8   8       22.77       43.63     18.01 o 
  -5  -8   8      772.55      825.49     44.82 o 
  -4  -8   8     1087.97     1123.34     47.67 o 
  -3  -8   8     5930.77     6093.58    153.53 o 
  -2  -8   8     2040.81     2165.10     61.93 o 
  -1  -8   8     1042.24     1082.63     34.01 o 
   0  -8   8      119.31      112.92     17.37 o 
   1  -8   8        0.16       -2.19      3.74 o 
   2  -8   8      234.03      196.88      9.94 o 
   3  -8   8     3085.59     3320.27     56.49 o 
   4  -8   8     2508.81     2920.46    117.39 o 
   5  -8   8      589.63      686.62     63.99 o 
   6  -8   8      275.12      233.59     61.62 o 
   7  -8   8       16.66        6.84     26.72 o 
   8  -8   8      720.17      868.74    108.33 o 
   9  -8   8       13.98       -3.10     25.41 o 
  10  -8   8      158.66        7.33     31.29 o 
  11  -8   8      116.04        1.79     25.91 o 
 -11  -7   8        1.75      -37.63     65.00 o 
 -10  -7   8     1506.16     1371.08    108.43 o 
  -9  -7   8      115.56      127.53     27.33 o 
  -8  -7   8      639.87      711.40     69.37 o 
  -7  -7   8      224.29      248.47     31.88 o 
  -6  -7   8       28.90       40.61     15.82 o 
  -5  -7   8     1586.15     1427.02     68.31 o 
  -4  -7   8       67.90       91.59     17.01 o 
  -3  -7   8     1615.60     1549.52     46.05 o 
  -2  -7   8      821.88      823.65     30.07 o 
  -1  -7   8      654.54      594.99     23.29 o 
   0  -7   8       14.48       11.65      6.44 o 
   1  -7   8     3036.40     3042.38     53.24 o 
   2  -7   8     4073.50     4349.01     83.35 o 
   3  -7   8     2125.23     2295.65    104.86 o 
   4  -7   8      402.33      452.63     45.46 o 
   5  -7   8     4139.33     4432.37    293.39 o 
   6  -7   8       50.87       57.19     36.82 o 
   7  -7   8       13.99      -26.88     32.42 o 
   8  -7   8      453.06      414.18      9.30 o 
   9  -7   8      205.38      221.98     63.40 o 
  10  -7   8       18.66       51.97     43.34 o 
 -11  -6   8       23.18       87.81     80.64 o 
 -10  -6   8     1173.18     1058.89     93.39 o 
  -9  -6   8        2.31       11.18     12.14 o 
  -8  -6   8      879.38      843.70     65.52 o 
  -7  -6   8      602.46      567.99     37.92 o 
  -6  -6   8      322.51      345.82     29.65 o 
  -5  -6   8     5029.20     4967.46    106.91 o 
  -4  -6   8     1181.75     1074.21     44.13 o 
  -3  -6   8       66.47       70.48     17.80 o 
  -2  -6   8     3611.22     3694.80     70.60 o 
  -1  -6   8      633.45      627.64     21.15 o 
   0  -6   8      947.09     1003.04     22.99 o 
   1  -6   8      735.13      699.59     17.85 o 
   2  -6   8       18.45       47.00     25.90 o 
   3  -6   8     6775.68     7537.23    606.94 o 
   4  -6   8     1508.96     1381.80     91.61 o 
   5  -6   8      923.81     1052.63     84.43 o 
   6  -6   8        8.52       -4.89     19.71 o 
   7  -6   8      515.67      509.16      9.43 o 
   8  -6   8      457.98      487.30     12.56 o 
   9  -6   8       76.43       57.73     19.61 o 
  10  -6   8      376.98      471.48     80.70 o 
 -12  -5   8      101.21      188.69    107.38 o 
 -11  -5   8       78.05        3.58     38.94 o 
 -10  -5   8     1354.57     1227.75     70.47 o 
  -9  -5   8     1104.04     1007.57     62.76 o 
  -8  -5   8        3.78        0.99     32.58 o 
  -7  -5   8     2963.52     2810.55     80.19 o 
  -6  -5   8       24.54       21.26     16.09 o 
  -5  -5   8     3739.00     3452.85     86.57 o 
  -4  -5   8      861.18      819.78     34.40 o 
  -3  -5   8     4424.06     4254.14     95.43 o 
  -2  -5   8     2106.77     2141.37     48.23 o 
  -1  -5   8     1749.94     1677.02     36.25 o 
   0  -5   8      346.23      333.52     13.92 o 
   1  -5   8      102.62       83.31      5.99 o 
   2  -5   8      483.94      551.35     51.32 o 
   3  -5   8     1580.73     1410.87     82.51 o 
   4  -5   8      237.76      257.74     42.39 o 
   5  -5   8      181.36      214.33     42.70 o 
   6  -5   8     3179.46     3273.70     76.73 o 
   7  -5   8      755.21      697.09     27.26 o 
   8  -5   8      626.78      610.42     28.37 o 
   9  -5   8     1084.76      959.57     54.72 o 
  10  -5   8       86.04      118.78     21.89 o 
 -12  -4   8      102.88       71.86    135.57 o 
 -11  -4   8        1.33       27.37     53.92 o 
 -10  -4   8      372.77      344.83     58.69 o 
  -9  -4   8       22.99       30.79     11.73 o 
  -8  -4   8      142.82      139.19     24.77 o 
  -7  -4   8     9274.68     8796.23    218.42 o 
  -6  -4   8      106.01      112.95     13.84 o 
  -5  -4   8     1173.34     1126.24     35.94 o 
  -4  -4   8      247.16      248.65     17.60 o 
  -3  -4   8      371.60      312.07     15.07 o 
  -2  -4   8     1007.64      950.74     24.33 o 
  -1  -4   8     7317.36     7441.14    118.91 o 
   0  -4   8    40487.20    47339.88    845.76 o 
   1  -4   8       17.76       21.52      3.76 o 
   2  -4   8     3079.54     3167.96    115.94 o 
   3  -4   8     1247.93     1231.15     69.69 o 
   4  -4   8     5751.00     5330.66    193.28 o 
   5  -4   8      923.03      774.93     18.13 o 
   6  -4   8      386.04      368.66     25.63 o 
   7  -4   8      754.67      752.51     44.11 o 
   8  -4   8       12.02        4.24      7.60 o 
   9  -4   8       31.51       24.50      8.15 o 
  10  -4   8      620.86      687.08     35.02 o 
  11  -4   8     2037.07     2235.84    191.72 o 
 -13  -3   8      266.61      153.84    137.15 o 
 -12  -3   8        5.29      -76.41     78.52 o 
 -11  -3   8      249.15      280.34    102.36 o 
 -10  -3   8      968.81      816.36     41.14 o 
  -9  -3   8      328.44      299.28     14.42 o 
  -8  -3   8      211.53      189.22     11.98 o 
  -7  -3   8     1846.37     1869.46     76.36 o 
  -6  -3   8     2583.51     2793.18     72.06 o 
  -5  -3   8      123.21      120.21     11.98 o 
  -4  -3   8     5845.94     5646.43    121.65 o 
  -3  -3   8     3145.04     3097.09     58.66 o 
  -2  -3   8    20576.63    21817.44    503.58 o 
  -1  -3   8     1704.65     1811.19     41.63 o 
   0  -3   8     2952.00     2732.30     83.99 o 
   1  -3   8     2563.11     2678.13     53.42 o 
   2  -3   8      843.50      664.52     43.96 o 
   3  -3   8     2402.16     2394.63    141.93 o 
   4  -3   8       41.19       33.23      4.61 o 
   5  -3   8     4617.32     4657.60    607.58 o 
   6  -3   8       82.30       71.76      9.97 o 
   7  -3   8       67.61       70.25     25.26 o 
   8  -3   8      368.80      398.53     57.64 o 
   9  -3   8       50.18       49.93     22.26 o 
  10  -3   8       88.91      101.32     43.60 o 
  11  -3   8       71.53       87.78     24.68 o 
  12  -3   8        1.15        9.02     29.73 o 
 -13  -2   8       47.99       82.93    144.84 o 
 -12  -2   8        4.75       57.98     53.14 o 
 -11  -2   8     1011.71     1149.00    144.71 o 
 -10  -2   8      166.67      161.26     53.58 o 
  -9  -2   8     2622.79     2328.69    132.33 o 
  -8  -2   8     3002.07     2740.22     73.27 o 
  -7  -2   8      158.79      179.36     13.12 o 
  -6  -2   8      561.83      528.24     47.81 o 
  -5  -2   8      150.54      162.94     46.73 o 
  -4  -2   8      153.36      164.28     14.02 o 
  -3  -2   8       19.55       22.25      6.43 o 
  -2  -2   8        5.96       20.93      8.31 o 
  -1  -2   8      847.89      728.67     21.91 o 
   0  -2   8     3505.95     2934.94    139.81 o 
   1  -2   8    18413.46    17587.31    771.16 o 
   2  -2   8        4.61       38.53      4.24 o 
   3  -2   8     9735.05    10133.82    487.37 o 
   4  -2   8     1491.19     1594.79     32.12 o 
   5  -2   8     3405.05     3551.19     63.68 o 
   6  -2   8     2311.86     2492.46     89.33 o 
   7  -2   8      780.28      843.05     40.64 o 
   8  -2   8      412.80      454.66     56.34 o 
   9  -2   8        2.18       29.90     15.48 o 
  10  -2   8      292.23      367.43     36.80 o 
  11  -2   8        2.39       12.87     18.74 o 
  12  -2   8        1.00      -12.71     19.88 o 
 -13  -1   8     2039.52     2386.62    272.46 o 
 -12  -1   8      901.38     1039.39    125.67 o 
 -11  -1   8      361.30      201.82    232.97 o 
 -10  -1   8     1614.71     1625.84    192.73 o 
  -9  -1   8     4336.61     4587.27    296.56 o 
  -8  -1   8      993.11      937.50     86.94 o 
  -7  -1   8      909.05     1023.56     64.58 o 
  -6  -1   8     3530.53     3443.01    150.48 o 
  -5  -1   8     5466.88     5600.96    201.71 o 
  -4  -1   8       78.52       71.86     25.99 o 
  -3  -1   8     4477.50     4733.82     98.61 o 
  -2  -1   8     6272.92     6258.86    190.12 o 
  -1  -1   8     5649.58     4828.22    225.37 o 
   0  -1   8      218.94      253.63     16.92 o 
   1  -1   8      344.79      371.73     24.64 o 
   2  -1   8     5099.56     4657.14     81.08 o 
   3  -1   8      335.97      248.97     12.01 o 
   4  -1   8      147.72      186.37     11.89 o 
   5  -1   8      344.01      304.08     16.48 o 
   6  -1   8     1517.71     1542.77     41.63 o 
   7  -1   8        8.37       27.65     25.09 o 
   8  -1   8      395.32      496.88     35.30 o 
   9  -1   8     1732.48     1898.87     93.19 o 
  10  -1   8      575.65      720.71     63.28 o 
  11  -1   8      147.53      139.33     38.95 o 
  12  -1   8       31.92      115.51     63.05 o 
 -13   0   8      291.34      182.18    160.63 o 
 -12   0   8      938.36     1037.71    117.35 o 
 -11   0   8      467.06      463.96    289.19 o 
 -10   0   8       38.40       44.45     34.73 o 
  -9   0   8      496.82      407.38     58.25 o 
  -8   0   8     4663.81     4774.68    186.32 o 
  -7   0   8      503.64      531.51    112.08 o 
  -6   0   8     2546.00     2522.69    125.10 o 
  -5   0   8      189.77      265.88     39.12 o 
  -4   0   8    18124.06    18481.80    365.51 o 
  -3   0   8     3224.50     2937.27     47.89 o 
  -2   0   8      467.35      546.42     26.52 o 
  -1   0   8      316.21      257.37     18.88 o 
   0   0   8     1341.21     1155.96     67.52 o 
   1   0   8      913.25      877.24     29.36 o 
   2   0   8     1226.87     1364.84     38.27 o 
   3   0   8     2923.63     2987.69    115.95 o 
   4   0   8      520.58      526.96     22.95 o 
   5   0   8     1748.50     1905.65     71.06 o 
   6   0   8      257.18      297.62     22.75 o 
   7   0   8     1076.86     1132.84     44.98 o 
   8   0   8     1465.61     1714.62     69.22 o 
   9   0   8       85.61       72.69     20.05 o 
  10   0   8       20.51        7.24     14.77 o 
  11   0   8        2.21       41.87     29.81 o 
  12   0   8      220.23      248.54     57.20 o 
 -13   1   8      232.08      119.39    118.40 o 
 -12   1   8       15.89      -57.36     73.65 o 
 -11   1   8     1728.89     1778.11    127.30 o 
 -10   1   8        4.09        8.45     22.52 o 
  -9   1   8       34.31       28.42     25.52 o 
  -8   1   8     2473.46     2555.05    238.51 o 
  -7   1   8       58.89       83.26     36.66 o 
  -6   1   8    10843.77    10668.55    382.76 o 
  -5   1   8    10815.79    11141.14    376.84 o 
  -4   1   8     3730.09     3470.33    117.90 o 
  -3   1   8      229.91      231.83     24.31 o 
  -2   1   8        7.13       28.87     17.68 o 
  -1   1   8     6156.60     5964.16    135.50 o 
   0   1   8       86.09       85.78     14.21 o 
   1   1   8     9467.16     9443.59    198.73 o 
   2   1   8      601.78      563.63     25.06 o 
   3   1   8      177.69      280.75     25.76 o 
   4   1   8      981.93     1052.48     45.89 o 
   5   1   8      466.39      512.70     29.67 o 
   6   1   8      138.16      163.66     21.54 o 
   7   1   8        9.36       15.60     15.61 o 
   8   1   8        9.26       31.51     16.80 o 
   9   1   8      120.04      127.28     26.97 o 
  10   1   8      146.54      159.70     31.28 o 
  11   1   8      366.88      488.87     54.86 o 
 -13   2   8       82.28       19.46     61.69 o 
 -12   2   8      328.26      190.71    157.39 o 
 -11   2   8       89.04       97.34     87.17 o 
 -10   2   8     1004.40     1003.84     86.11 o 
  -9   2   8     1375.62     1267.19    188.76 o 
  -8   2   8      188.72      200.64     54.44 o 
  -7   2   8     1545.78     1500.29    105.03 o 
  -6   2   8     1256.69     1161.12     84.86 o 
  -5   2   8     1745.59     1772.44     51.82 o 
  -4   2   8     7721.92     8542.98    240.78 o 
  -3   2   8    21835.22    23415.65    593.22 o 
  -2   2   8      715.12      660.05     48.37 o 
  -1   2   8     3802.23     3667.54    112.40 o 
   0   2   8       20.46       33.82     12.83 o 
   1   2   8      128.62      135.83     18.11 o 
   2   2   8      886.87      910.13     36.71 o 
   3   2   8      423.44      481.49     29.01 o 
   4   2   8     4140.30     4387.06    109.90 o 
   5   2   8     1331.27     1462.04     56.67 o 
   6   2   8     1199.93     1288.48     56.78 o 
   7   2   8      597.11      604.16     54.23 o 
   8   2   8       16.50        1.98     16.18 o 
   9   2   8      131.19      124.37     36.62 o 
  10   2   8       14.29       35.23     28.56 o 
  11   2   8       78.88       52.28     47.00 o 
 -13   3   8      135.90       69.54     50.60 o 
 -12   3   8      186.77      119.65    103.24 o 
 -11   3   8      402.24      233.50    194.51 o 
 -10   3   8      585.62      559.80    154.30 o 
  -9   3   8     6395.31     6571.78    316.26 o 
  -8   3   8      299.16      266.72     61.63 o 
  -7   3   8        4.04       -3.26     32.91 o 
  -6   3   8      119.99      153.53      7.89 o 
  -5   3   8      298.88      261.95     13.44 o 
  -4   3   8      409.82      491.68     43.80 o 
  -3   3   8       66.82       82.08     23.68 o 
  -2   3   8     4119.88     4025.39    118.08 o 
  -1   3   8     1474.01     1512.20     60.82 o 
   0   3   8     3004.09     3183.55     90.96 o 
   1   3   8      254.15      212.73     30.54 o 
   2   3   8     5954.34     6180.17    151.14 o 
   3   3   8      239.98      282.61     27.92 o 
   4   3   8     2071.80     2206.01     76.77 o 
   5   3   8     1468.52     1640.35     68.41 o 
   6   3   8      595.34      740.19     50.28 o 
   7   3   8      290.37      344.13     63.33 o 
   8   3   8       52.38       60.90     26.08 o 
   9   3   8       43.36       30.83     35.60 o 
  10   3   8       68.55       39.86     27.19 o 
  11   3   8      105.03       40.38     35.52 o 
 -13   4   8      115.35       67.05     76.26 o 
 -12   4   8      107.59       67.42     51.31 o 
 -11   4   8     1152.80     1304.24    143.52 o 
 -10   4   8       85.12       15.97     58.01 o 
  -9   4   8      290.57      329.62     72.54 o 
  -8   4   8      148.40      112.45     48.24 o 
  -7   4   8      651.03      731.00     30.84 o 
  -6   4   8     2712.48     2615.04     59.26 o 
  -5   4   8      301.51      348.01     26.86 o 
  -4   4   8     4900.18     4950.10    213.77 o 
  -3   4   8      168.88      233.16     41.59 o 
  -2   4   8       98.45      133.84     28.26 o 
  -1   4   8     1838.45     1703.93     72.38 o 
   0   4   8        9.65       16.14     14.67 o 
   1   4   8       28.39       53.93     21.98 o 
   2   4   8     1735.27     1745.28     68.12 o 
   3   4   8      308.82      322.39     33.96 o 
   4   4   8     1442.88     1473.84     68.42 o 
   5   4   8       14.27       24.27     19.01 o 
   6   4   8      453.31      524.38     50.09 o 
   7   4   8      235.63      265.49     52.75 o 
   8   4   8      293.24      217.75    130.98 o 
   9   4   8     1225.86     1321.40    122.46 o 
  10   4   8      128.43       65.11     55.73 o 
 -12   5   8      445.78      229.17    195.00 o 
 -11   5   8       12.54      -44.31     47.90 o 
 -10   5   8      126.36      113.90     55.89 o 
  -9   5   8     1250.19     1298.42    125.77 o 
  -8   5   8     1284.40     1625.13     86.92 o 
  -7   5   8        9.44        9.98     14.29 o 
  -6   5   8      117.36      121.49     17.15 o 
  -5   5   8     2763.45     2729.39    110.57 o 
  -4   5   8     1618.58     1611.28     88.52 o 
  -3   5   8     3240.47     3639.43    133.90 o 
  -2   5   8     1797.65     2041.05    107.54 o 
  -1   5   8     8149.70     9124.63    255.48 o 
   0   5   8      680.52      804.42     55.61 o 
   1   5   8      753.56      781.37     61.07 o 
   2   5   8     1007.68     1093.78     88.13 o 
   3   5   8      744.83      688.75     86.05 o 
   4   5   8     3902.80     4483.88    149.85 o 
   5   5   8       15.01       44.78     25.22 o 
   6   5   8      114.29      132.49     36.78 o 
   7   5   8     1485.84     1830.23    105.07 o 
   8   5   8       17.59       18.10     24.40 o 
   9   5   8       97.76       63.14     65.01 o 
  10   5   8       89.61       36.20     32.70 o 
 -12   6   8       12.34       -3.75     31.12 o 
 -11   6   8      124.11       -3.26     49.21 o 
 -10   6   8       25.20        8.80     33.07 o 
  -9   6   8      208.69      179.93     22.40 o 
  -8   6   8       10.36        0.31     19.54 o 
  -7   6   8     3323.49     3569.98    106.96 o 
  -6   6   8     1396.74     1525.33     75.16 o 
  -5   6   8       22.37       13.02     12.35 o 
  -4   6   8      373.95      467.27     56.86 o 
  -3   6   8     1023.85     1178.08     92.47 o 
  -2   6   8      833.03      918.24     70.06 o 
  -1   6   8      810.25      895.29     66.66 o 
   0   6   8     2542.10     2639.60    109.78 o 
   1   6   8     1208.56     1167.37     83.46 o 
   2   6   8      405.84      383.31     54.90 o 
   3   6   8      355.48      380.67     49.35 o 
   4   6   8        2.13       25.67     23.64 o 
   5   6   8       89.14      139.44     47.26 o 
   6   6   8      196.75      214.48     47.77 o 
   7   6   8      228.01      286.89     53.95 o 
   8   6   8       26.86       66.30     46.90 o 
   9   6   8        1.04       14.58     27.60 o 
 -12   7   8      743.87      807.29    133.76 o 
 -11   7   8       72.85        7.49     58.98 o 
 -10   7   8      189.01        1.47     27.54 o 
  -9   7   8      644.58      704.65     61.90 o 
  -8   7   8      253.11      223.36     65.75 o 
  -7   7   8        2.06       -1.49      9.55 o 
  -6   7   8     1282.39     1370.98     64.77 o 
  -5   7   8      336.65      361.86     33.08 o 
  -4   7   8      963.57     1065.71     87.33 o 
  -3   7   8     3032.52     3263.91    145.58 o 
  -2   7   8     1574.66     1954.47    107.70 o 
  -1   7   8     2628.44     2872.92    131.52 o 
   0   7   8      132.85      144.68     38.34 o 
   1   7   8       52.65       68.47     39.55 o 
   2   7   8       33.61       46.39     28.67 o 
   3   7   8     1216.07     1383.79     92.35 o 
   4   7   8     1961.25     2179.65    118.99 o 
   5   7   8      117.04       68.40     66.40 o 
   6   7   8      314.83      161.38    188.44 o 
   7   7   8       95.06      139.36     48.09 o 
   8   7   8        1.08       11.59     27.42 o 
 -11   8   8       35.36        3.75     34.38 o 
 -10   8   8      938.27     1162.89    154.21 o 
  -9   8   8       67.12       85.10     53.28 o 
  -8   8   8     1268.74     1543.56     85.04 o 
  -7   8   8      278.81      196.47     72.03 o 
  -6   8   8        6.36       28.02     22.43 o 
  -5   8   8      487.73      540.21     44.48 o 
  -4   8   8      307.35      333.76     37.96 o 
  -3   8   8      382.38      488.76     67.38 o 
  -2   8   8      366.43      538.28     67.45 o 
  -1   8   8      497.78      567.13     68.18 o 
   0   8   8       30.00        9.02     35.35 o 
   1   8   8      113.45      124.93     40.91 o 
   2   8   8     1727.54     2090.85    123.39 o 
   3   8   8      977.32     1129.77     94.95 o 
   4   8   8       19.13       -1.63     19.08 o 
   5   8   8      695.60      721.00     87.62 o 
   6   8   8       26.71        4.92     22.88 o 
   7   8   8       26.34       42.02     49.32 o 
 -10   9   8       51.43       -5.05     37.15 o 
  -9   9   8       88.09       84.55     52.23 o 
  -8   9   8     1027.61     1316.11     69.00 o 
  -7   9   8      332.13      269.03    100.12 o 
  -6   9   8       70.31       75.07     29.43 o 
  -5   9   8     3011.87     3311.18    148.97 o 
  -4   9   8      743.48      878.20     76.08 o 
  -3   9   8      850.28      927.86     94.27 o 
  -2   9   8      720.23      874.85     90.24 o 
  -1   9   8      480.30      515.86     90.51 o 
   0   9   8       15.43       13.93     33.74 o 
   1   9   8       52.42       34.88     42.97 o 
   2   9   8       17.61       -3.64     25.43 o 
   3   9   8      689.60      629.02    413.95 o 
   4   9   8        0.81       -0.98     31.93 o 
   5   9   8       24.35        1.90     27.99 o 
   6   9   8      113.22       -3.94     24.90 o 
  -9  10   8       94.84       41.63     28.90 o 
  -8  10   8        5.01       -4.93     16.65 o 
  -7  10   8      644.82      617.01    196.96 o 
  -6  10   8       99.35      122.17     49.59 o 
  -5  10   8      446.56      632.01     66.37 o 
  -4  10   8      637.33      664.12     61.35 o 
  -3  10   8      700.08      841.69     75.64 o 
  -2  10   8       21.95       27.28     40.40 o 
  -1  10   8      232.78      327.30     81.41 o 
   0  10   8      604.25      694.55     89.36 o 
   1  10   8       20.23      -11.27     28.57 o 
   2  10   8      586.92      705.09     94.68 o 
   3  10   8        8.73       -6.74     28.93 o 
   4  10   8       20.65       22.81     51.16 o 
   5  10   8      172.69        1.58     24.99 o 
  -8  11   8       35.12       13.16     22.65 o 
  -7  11   8       48.91       51.99     35.45 o 
  -6  11   8      446.64      222.05    161.59 o 
  -5  11   8      307.47      496.45     59.51 o 
  -4  11   8      253.81      142.09    104.35 o 
  -3  11   8       22.53       50.58     39.18 o 
  -2  11   8      182.30      233.50     49.75 o 
  -1  11   8       90.78       99.26     92.88 o 
   0  11   8     2054.60     2566.51    174.29 o 
   1  11   8       18.81      142.06     94.33 o 
   2  11   8      387.86      528.04    145.42 o 
   3  11   8        0.63        1.95     33.72 o 
  -6  12   8        5.58       -5.50     19.24 o 
  -5  12   8       18.85       11.49     23.84 o 
  -4  12   8      196.24      148.91     87.24 o 
  -3  12   8       55.27       56.02     35.02 o 
  -2  12   8      724.93      960.47     92.65 o 
  -1  12   8      256.55      307.07     72.30 o 
   0  12   8        8.08      -19.75     41.13 o 
   1  12   8       95.41       58.21     53.07 o 
   0 -14   9      106.46       95.18     26.55 o 
   1 -14   9       44.34       37.22     21.48 o 
   2 -14   9        0.88      -34.21     57.02 o 
  -4 -13   9      180.91      150.21     34.94 o 
  -3 -13   9       93.61       80.80     26.59 o 
  -2 -13   9        9.91        8.45     16.98 o 
  -1 -13   9       55.95       48.62     22.01 o 
   0 -13   9     1418.96     1589.64    127.32 o 
   1 -13   9      698.99      773.77     62.16 o 
   2 -13   9     1271.22     1406.44    261.26 o 
   3 -13   9      732.77     1051.84    155.79 o 
   4 -13   9      436.67      650.69    135.97 o 
   5 -13   9       47.43       48.23     67.94 o 
  -6 -12   9      660.46      715.28     70.60 o 
  -5 -12   9        0.22        3.61     26.30 o 
  -4 -12   9      562.77      620.33     52.64 o 
  -3 -12   9       12.07       27.21     18.69 o 
  -2 -12   9      163.60      236.43     38.73 o 
  -1 -12   9      838.84      840.57     52.65 o 
   0 -12   9      234.86      277.80     26.41 o 
   1 -12   9       66.92       68.97     14.43 o 
   2 -12   9      682.36      689.35     50.48 o 
   3 -12   9      107.02       90.66     17.52 o 
   4 -12   9      220.92      329.54     96.48 o 
   5 -12   9      683.71      909.32    106.31 o 
   6 -12   9      611.80     1099.86    171.49 o 
   7 -12   9      101.21      120.41     81.96 o 
  -7 -11   9        5.99       23.05     24.82 o 
  -6 -11   9     1430.42     1629.39    165.00 o 
  -5 -11   9      188.01      171.21     48.91 o 
  -4 -11   9     1250.69     1397.96     68.83 o 
  -3 -11   9      275.59      258.01     32.41 o 
  -2 -11   9       26.12       22.20     19.10 o 
  -1 -11   9      251.47      320.61     27.73 o 
   0 -11   9      707.89      671.56     39.14 o 
   1 -11   9        1.06        9.47     11.67 o 
   2 -11   9      103.62       93.35     11.53 o 
   3 -11   9      179.04      155.04     16.25 o 
   4 -11   9       20.41       29.48     25.04 o 
   5 -11   9      309.37      418.87     73.23 o 
   6 -11   9        0.21       -3.48     53.44 o 
   7 -11   9     1884.20     2682.81    239.15 o 
   8 -11   9      124.74      139.16     80.82 o 
  -8 -10   9      252.02      201.70     43.68 o 
  -7 -10   9      206.90      182.12     68.28 o 
  -6 -10   9     1898.14     1984.94    103.61 o 
  -5 -10   9      272.08      212.73     70.03 o 
  -4 -10   9       14.83       20.43     16.25 o 
  -3 -10   9      590.03      707.76     50.19 o 
  -2 -10   9        3.32      -12.21     15.31 o 
  -1 -10   9     1844.39     2080.00     60.92 o 
   0 -10   9      993.03     1124.50     42.39 o 
   1 -10   9     4770.62     4788.68    163.78 o 
   2 -10   9       30.65       28.05      8.96 o 
   3 -10   9      394.48      469.52     13.81 o 
   4 -10   9       10.51       37.00     30.99 o 
   5 -10   9      521.02      674.26    130.54 o 
   6 -10   9       17.43        5.10     30.79 o 
   7 -10   9       24.37      -39.92     51.32 o 
   8 -10   9        8.10       13.52     41.87 o 
   9 -10   9        6.73       -5.70     36.66 o 
  -9  -9   9       33.80       21.33     29.74 o 
  -8  -9   9       35.66       54.97     37.29 o 
  -7  -9   9      218.03      188.99     32.29 o 
  -6  -9   9       90.83       64.05     34.10 o 
  -5  -9   9      426.06      418.79     42.24 o 
  -4  -9   9     1019.82     1108.64     52.15 o 
  -3  -9   9     1570.06     1717.51     66.04 o 
  -2  -9   9      943.39     1012.28     47.17 o 
  -1  -9   9     4032.01     4251.86    100.51 o 
   0  -9   9        6.41       12.99      9.09 o 
   1  -9   9      326.27      319.86     15.20 o 
   2  -9   9       70.64       87.17     11.95 o 
   3  -9   9      994.04     1110.31     20.29 o 
   4  -9   9     1797.72     2262.43    223.50 o 
   5  -9   9       74.52       61.45     41.26 o 
   6  -9   9      169.49      196.21     68.94 o 
   7  -9   9       53.73       57.51     50.35 o 
   8  -9   9      405.40      446.39     97.17 o 
   9  -9   9      145.25       -0.49     23.95 o 
  10  -9   9      130.37        7.66     36.17 o 
 -10  -8   9     1284.79     1214.90    100.67 o 
  -9  -8   9      283.60      245.81     56.15 o 
  -8  -8   9      246.25      267.32     53.45 o 
  -7  -8   9       26.02       38.30     26.07 o 
  -6  -8   9      463.80      496.99     38.71 o 
  -5  -8   9     1401.15     1430.45     57.95 o 
  -4  -8   9        6.85       26.72     19.55 o 
  -3  -8   9     4561.44     4842.33    109.51 o 
  -2  -8   9      981.26      983.43     37.24 o 
  -1  -8   9       67.82       55.14     11.58 o 
   0  -8   9      779.45      851.24     24.82 o 
   1  -8   9     1386.74     1383.48     36.08 o 
   2  -8   9     3635.94     4020.04    100.79 o 
   3  -8   9       14.60       15.41     19.40 o 
   4  -8   9     1360.50     1603.79    233.46 o 
   5  -8   9     1362.25     1495.85    128.11 o 
   6  -8   9      312.78      319.36     71.57 o 
   7  -8   9       14.32       50.02     44.31 o 
   8  -8   9      149.04      198.16     67.30 o 
   9  -8   9      491.02      600.55    100.45 o 
  10  -8   9       79.28       -0.49     22.81 o 
 -11  -7   9      714.45      616.73    152.35 o 
 -10  -7   9       17.56       26.72     25.27 o 
  -9  -7   9      242.85      206.86     45.43 o 
  -8  -7   9      113.41       69.62     44.57 o 
  -7  -7   9      821.90      779.55     48.69 o 
  -6  -7   9      447.67      414.03     36.42 o 
  -5  -7   9     5041.21     4983.15    160.88 o 
  -4  -7   9     3699.95     3691.04     87.54 o 
  -3  -7   9       63.45       82.10     14.51 o 
  -2  -7   9     2635.73     2644.46     65.17 o 
  -1  -7   9        1.78       -0.71      7.31 o 
   0  -7   9     2384.11     2696.65     52.12 o 
   1  -7   9      885.54      922.27     24.54 o 
   2  -7   9      480.62      602.84     57.53 o 
   3  -7   9     2297.39     2644.75    131.60 o 
   4  -7   9     1425.71     1564.05    158.50 o 
   5  -7   9     1221.62     1199.55    105.22 o 
   6  -7   9      281.70      295.87     65.04 o 
   7  -7   9     2135.50     2275.53    159.23 o 
   8  -7   9      399.29      490.92     84.29 o 
   9  -7   9      101.26      133.61     95.97 o 
 -11  -6   9       25.64       54.58    121.38 o 
 -10  -6   9      311.41      347.22     46.02 o 
  -9  -6   9      753.36      747.65     61.78 o 
  -8  -6   9      469.44      445.55     33.60 o 
  -7  -6   9      818.57      828.36     43.19 o 
  -6  -6   9      229.42      187.78     23.78 o 
  -5  -6   9     4434.11     4212.90    111.67 o 
  -4  -6   9       92.72      112.10     24.43 o 
  -3  -6   9     2295.89     2364.30     67.35 o 
  -2  -6   9     2233.90     2178.02     57.17 o 
  -1  -6   9     2317.28     2402.13     55.54 o 
   0  -6   9       10.38       25.13     17.94 o 
   1  -6   9      426.35      485.04     24.82 o 
   2  -6   9      724.30      868.09     57.48 o 
   3  -6   9     1472.13     1710.81    145.50 o 
   4  -6   9       21.24       18.25     24.44 o 
   5  -6   9      617.84      663.74     75.22 o 
   6  -6   9     4377.92     4534.40    215.09 o 
   7  -6   9     2035.39     2133.85    216.66 o 
   8  -6   9      396.33      383.73     15.47 o 
   9  -6   9        5.98      -46.59     66.96 o 
  10  -6   9       28.63      -13.20     52.79 o 
 -12  -5   9        0.74        5.70     46.92 o 
 -11  -5   9        5.53      -11.08     47.25 o 
 -10  -5   9      723.63      636.74     53.92 o 
  -9  -5   9       53.12       58.56     23.05 o 
  -8  -5   9       59.46       76.05     15.34 o 
  -7  -5   9     4367.04     4205.26    141.46 o 
  -6  -5   9      559.35      545.07     30.35 o 
  -5  -5   9      771.13      773.08     46.02 o 
  -4  -5   9     2338.60     2240.87     62.53 o 
  -3  -5   9      687.02      690.70     31.05 o 
  -2  -5   9     2642.50     2555.45     57.39 o 
  -1  -5   9       11.14       -1.87      5.07 o 
   0  -5   9     6065.72     6531.48    112.96 o 
   1  -5   9      108.16      120.75     10.61 o 
   2  -5   9     1750.55     1649.45     87.30 o 
   3  -5   9        3.82        0.65     12.22 o 
   4  -5   9     1699.92     1790.99    104.26 o 
   5  -5   9      407.06      377.87     91.16 o 
   6  -5   9     1926.89     1911.68    118.83 o 
   7  -5   9       11.29        7.56      6.20 o 
   8  -5   9        5.05       -1.50      8.19 o 
   9  -5   9       71.62       62.47     18.38 o 
  10  -5   9      318.60      247.12    106.77 o 
 -12  -4   9       57.59       51.97     75.11 o 
 -11  -4   9       49.28       55.40     66.80 o 
 -10  -4   9      195.98      159.99     26.56 o 
  -9  -4   9      786.69      659.50     26.92 o 
  -8  -4   9      557.24      486.70     23.69 o 
  -7  -4   9      482.63      472.14     58.72 o 
  -6  -4   9      173.09      191.11     27.95 o 
  -5  -4   9      606.41      636.12     41.89 o 
  -4  -4   9     3616.76     3665.09     82.50 o 
  -3  -4   9       37.40       53.62      9.07 o 
  -2  -4   9    16604.62    16612.12    294.69 o 
  -1  -4   9     1529.91     1709.58     30.88 o 
   0  -4   9       25.68       48.36      6.05 o 
   1  -4   9       12.98       13.15      4.08 o 
   2  -4   9      237.66      198.58     32.77 o 
   3  -4   9     7850.86     7209.77    250.46 o 
   4  -4   9      461.30      401.14     49.92 o 
   5  -4   9     3974.28     3887.54    174.19 o 
   6  -4   9       36.03       44.84      5.02 o 
   7  -4   9       23.05       22.09      4.92 o 
   8  -4   9      972.36      944.08     74.95 o 
   9  -4   9      148.72      118.46     12.21 o 
  10  -4   9       52.20       26.54     15.52 o 
 -12  -3   9       52.76        5.90     36.28 o 
 -11  -3   9     1005.13     1053.13    127.61 o 
 -10  -3   9     1278.60     1103.74     96.69 o 
  -9  -3   9      444.04      424.75     36.36 o 
  -8  -3   9     1368.19     1224.34     30.33 o 
  -7  -3   9       12.86       15.92     10.43 o 
  -6  -3   9     2215.91     2139.87     51.52 o 
  -5  -3   9       34.74       56.64     13.65 o 
  -4  -3   9      138.70      146.04     18.50 o 
  -3  -3   9      169.11      195.44     10.75 o 
  -2  -3   9      262.90      306.22     12.57 o 
  -1  -3   9      372.68      348.85     24.62 o 
   0  -3   9       37.21       85.66      9.24 o 
   1  -3   9    16125.51    15464.45    848.70 o 
   2  -3   9       85.47       79.38     12.87 o 
   3  -3   9     3081.58     2554.90     88.44 o 
   4  -3   9       13.58       16.83      6.60 o 
   5  -3   9      131.47      103.68      9.37 o 
   6  -3   9      245.16      228.94     15.25 o 
   7  -3   9      364.41      409.74     57.31 o 
   8  -3   9     1131.13     1238.64    161.84 o 
   9  -3   9        4.42        7.90     10.01 o 
  10  -3   9        8.66       14.40     25.98 o 
  11  -3   9        4.64        3.31     12.79 o 
 -13  -2   9      710.65      910.22    143.41 o 
 -12  -2   9     1087.42     1028.87    178.91 o 
 -11  -2   9      137.50      110.76     95.98 o 
 -10  -2   9     1312.38     1533.63    169.97 o 
  -9  -2   9      104.60       72.93     37.82 o 
  -8  -2   9      819.66      924.57     76.14 o 
  -7  -2   9      278.44      283.98     41.96 o 
  -6  -2   9     2355.58     2453.05     99.71 o 
  -5  -2   9     7668.76     7641.72    256.89 o 
  -4  -2   9     1360.85     1565.95     50.98 o 
  -3  -2   9      237.11      359.53     33.43 o 
  -2  -2   9       21.86       26.65      7.75 o 
  -1  -2   9      507.66      462.23     35.75 o 
   0  -2   9      923.47      759.17     47.75 o 
   1  -2   9     1073.77     1065.88     43.27 o 
   2  -2   9     3120.85     3120.66     50.31 o 
   3  -2   9     3166.65     3306.38    161.58 o 
   4  -2   9       56.58       77.09      7.31 o 
   5  -2   9      217.21      241.72     12.34 o 
   6  -2   9     4577.75     4894.92    109.19 o 
   7  -2   9      231.72      208.21     15.73 o 
   8  -2   9     2609.42     2688.24    384.20 o 
   9  -2   9      115.21      184.80     49.78 o 
  10  -2   9      675.47      793.48     94.45 o 
  11  -2   9        0.83       -1.30     12.22 o 
 -13  -1   9      116.29      112.27     92.39 o 
 -12  -1   9       84.34       48.70     49.43 o 
 -11  -1   9      712.73      858.82    104.00 o 
 -10  -1   9      308.27      333.98     82.43 o 
  -9  -1   9      753.54      812.11     80.65 o 
  -8  -1   9      130.71      109.69     35.61 o 
  -7  -1   9    10588.03    10955.33    468.06 o 
  -6  -1   9      684.75      706.67     49.46 o 
  -5  -1   9      119.83      110.82     31.29 o 
  -4  -1   9     6497.29     6214.18    120.63 o 
  -3  -1   9     4037.55     3877.24     90.07 o 
  -2  -1   9      938.90      876.92     41.54 o 
  -1  -1   9        2.24        7.62      6.79 o 
   0  -1   9     5539.08     5823.90    114.99 o 
   1  -1   9       26.21       20.88      6.77 o 
   2  -1   9      235.80      215.16     12.28 o 
   3  -1   9     1012.23      978.03     51.82 o 
   4  -1   9      317.61      337.40     16.28 o 
   5  -1   9      188.69      206.44     15.31 o 
   6  -1   9     2739.69     2706.95     64.17 o 
   7  -1   9      302.19      394.48     24.27 o 
   8  -1   9      481.23      499.44     34.60 o 
   9  -1   9        1.97        2.37      8.62 o 
  10  -1   9       64.61       82.61     28.51 o 
  11  -1   9      166.57      167.69     39.11 o 
 -13   0   9       21.58        5.17     32.32 o 
 -12   0   9        7.37       27.60     40.44 o 
 -11   0   9       11.26       54.58     70.05 o 
 -10   0   9      311.24      348.38     64.41 o 
  -9   0   9        4.99       10.77     22.64 o 
  -8   0   9     3570.85     3722.83    167.05 o 
  -7   0   9      384.59      365.95     61.32 o 
  -6   0   9     1381.42     1396.72    145.25 o 
  -5   0   9     3940.93     3891.11    158.36 o 
  -4   0   9     1407.10     1410.95     31.92 o 
  -3   0   9     1253.21     1231.96     65.55 o 
  -2   0   9     6224.14     6302.62    217.11 o 
  -1   0   9    19677.54    22054.79    519.19 o 
   0   0   9     1076.45     1084.13     36.17 o 
   1   0   9     2468.13     2490.30     57.63 o 
   2   0   9     2598.89     2780.61     67.29 o 
   3   0   9      293.46      353.70     31.23 o 
   4   0   9      668.11      722.63     44.24 o 
   5   0   9      135.26      195.24     18.28 o 
   6   0   9       22.08       26.04     14.01 o 
   7   0   9       67.74       84.40     16.86 o 
   8   0   9        6.69       25.21     13.69 o 
   9   0   9      371.34      417.39     41.30 o 
  10   0   9       18.97       58.01     24.06 o 
  11   0   9      407.25      551.69    107.27 o 
 -13   1   9       42.12        4.79     30.63 o 
 -12   1   9     1508.57     1688.46    144.40 o 
 -11   1   9      587.84      693.10    108.54 o 
 -10   1   9       28.84       83.24     40.32 o 
  -9   1   9     1291.70     1360.81     93.00 o 
  -8   1   9        1.49       14.50     29.32 o 
  -7   1   9     1228.04     1333.86    102.48 o 
  -6   1   9      760.01      822.39     76.90 o 
  -5   1   9      214.45      237.10     21.68 o 
  -4   1   9     2919.56     2905.18    131.04 o 
  -3   1   9     4181.38     3840.95    105.11 o 
  -2   1   9     9001.75     9213.27    241.63 o 
  -1   1   9     1772.96     1736.46     69.20 o 
   0   1   9      475.70      583.55     31.08 o 
   1   1   9       99.49      100.96     17.81 o 
   2   1   9      981.72     1053.92     36.98 o 
   3   1   9     1270.60     1373.46     43.87 o 
   4   1   9     3265.60     3439.56     95.13 o 
   5   1   9     4387.06     4858.03    118.97 o 
   6   1   9     1106.04     1319.20     62.41 o 
   7   1   9       21.32       14.65     16.62 o 
   8   1   9      266.19      346.66     34.50 o 
   9   1   9      447.03      454.28     40.47 o 
  10   1   9       34.57       21.31     18.29 o 
  11   1   9        0.08      -10.83     17.25 o 
 -13   2   9      365.08      174.21    155.93 o 
 -12   2   9      223.52       72.64    125.01 o 
 -11   2   9       14.69       -7.90     25.92 o 
 -10   2   9      173.41      192.41     50.18 o 
  -9   2   9     2124.48     2152.31    160.08 o 
  -8   2   9     1538.67     1558.64    121.82 o 
  -7   2   9      186.04      163.64     50.20 o 
  -6   2   9       12.73       38.77     29.00 o 
  -5   2   9       17.73       23.97     21.39 o 
  -4   2   9     1822.51     2038.49     79.61 o 
  -3   2   9      127.01      147.34     26.15 o 
  -2   2   9     1946.63     2058.63     74.59 o 
  -1   2   9     1516.37     1501.20     58.75 o 
   0   2   9     2849.20     2929.69     83.84 o 
   1   2   9     3467.19     3481.66     91.57 o 
   2   2   9     6932.73     7566.75    177.01 o 
   3   2   9     2620.34     2708.38     77.71 o 
   4   2   9     2498.60     2783.86     81.95 o 
   5   2   9       36.71       49.09     17.43 o 
   6   2   9      523.52      547.72     40.36 o 
   7   2   9      118.55      195.38     30.18 o 
   8   2   9      269.63      309.13     46.86 o 
   9   2   9      166.31      197.89     43.59 o 
  10   2   9      321.12      353.59     55.71 o 
  11   2   9       55.53       27.99     35.52 o 
 -13   3   9      151.19      155.78     64.58 o 
 -12   3   9      116.13      159.49     58.30 o 
 -11   3   9     2248.85     2215.36    140.98 o 
 -10   3   9        8.05       17.27     36.82 o 
  -9   3   9      683.01      667.31     97.89 o 
  -8   3   9       27.73       10.59     28.67 o 
  -7   3   9     2739.01     2767.32    153.38 o 
  -6   3   9      878.16      774.58     26.13 o 
  -5   3   9      113.93      120.26     30.88 o 
  -4   3   9      598.67      511.06     47.69 o 
  -3   3   9       48.93       53.53     25.85 o 
  -2   3   9      128.99      145.98     27.98 o 
  -1   3   9     1736.29     1887.05     74.94 o 
   0   3   9      259.01      324.06     31.73 o 
   1   3   9       35.60       43.67     22.12 o 
   2   3   9     1517.41     1545.36     60.42 o 
   3   3   9       46.64       83.72     20.92 o 
   4   3   9      358.79      426.75     56.34 o 
   5   3   9      131.67      138.02     26.89 o 
   6   3   9     1693.86     2099.58    130.73 o 
   7   3   9      643.49      801.65     57.65 o 
   8   3   9       61.43       85.46     28.40 o 
   9   3   9      785.23     1038.45     74.34 o 
  10   3   9        3.18       -6.08     24.50 o 
 -13   4   9        3.53       64.00     58.77 o 
 -12   4   9      338.22      320.29     86.61 o 
 -11   4   9        3.74       18.41     41.38 o 
 -10   4   9      621.57      652.96    104.72 o 
  -9   4   9     1079.38     1160.01    123.94 o 
  -8   4   9     3105.22     3280.14    289.74 o 
  -7   4   9      606.18      598.47     26.88 o 
  -6   4   9      141.92      127.83     19.61 o 
  -5   4   9       18.84       16.16      8.22 o 
  -4   4   9     2862.15     2886.27    156.78 o 
  -3   4   9      175.93      185.97     36.29 o 
  -2   4   9      575.33      686.40     53.04 o 
  -1   4   9     3294.42     3216.11    111.69 o 
   0   4   9     1379.08     1384.66     68.50 o 
   1   4   9      547.71      594.33     44.72 o 
   2   4   9      488.43      509.07     52.74 o 
   3   4   9      132.03      139.82     27.91 o 
   4   4   9       51.20       48.75     26.81 o 
   5   4   9      245.77      246.37     37.53 o 
   6   4   9      580.42      655.01     56.22 o 
   7   4   9      594.48      746.38     75.02 o 
   8   4   9      105.53      107.38     41.69 o 
   9   4   9      279.84      207.03    137.81 o 
  10   4   9      257.62      202.91    146.36 o 
 -12   5   9      103.27      102.98    114.55 o 
 -11   5   9      213.02      319.11     91.59 o 
 -10   5   9       75.71       58.17     50.35 o 
  -9   5   9       33.86       43.50     43.34 o 
  -8   5   9       91.54      136.57     20.53 o 
  -7   5   9     1140.77     1286.32     51.60 o 
  -6   5   9     2841.75     3006.84     89.94 o 
  -5   5   9      637.86      655.70     32.63 o 
  -4   5   9      138.79      171.26     47.20 o 
  -3   5   9      356.36      383.60     50.84 o 
  -2   5   9       60.82       97.63     32.18 o 
  -1   5   9     6386.75     6880.45    209.76 o 
   0   5   9     2930.21     3408.77    124.82 o 
   1   5   9     5077.93     5594.64    254.20 o 
   2   5   9      632.02      705.70     54.56 o 
   3   5   9     4025.21     4411.19    149.31 o 
   4   5   9      857.89     1046.97     69.03 o 
   5   5   9      966.64     1214.63     78.60 o 
   6   5   9      543.78      652.11     63.46 o 
   7   5   9      374.61      379.09     55.14 o 
   8   5   9       24.81        8.97     25.35 o 
   9   5   9       37.11       34.22     31.02 o 
 -12   6   9      368.60       -5.71     62.44 o 
 -11   6   9      214.02      307.21     92.57 o 
 -10   6   9        5.41      -44.31     49.69 o 
  -9   6   9      112.15      136.88     18.99 o 
  -8   6   9        1.76      -12.52     13.77 o 
  -7   6   9      165.50      173.30     20.37 o 
  -6   6   9     1282.62     1180.40     71.13 o 
  -5   6   9       46.12       83.10     27.84 o 
  -4   6   9      181.45      204.01     46.89 o 
  -3   6   9      707.44      692.42     69.43 o 
  -2   6   9      319.23      339.25     51.77 o 
  -1   6   9      753.84      803.52     68.17 o 
   0   6   9       47.54       26.61     24.85 o 
   1   6   9        9.49       15.78     20.59 o 
   2   6   9      159.76      196.76     40.05 o 
   3   6   9       78.23       81.02     38.78 o 
   4   6   9     2183.85     2495.37    119.96 o 
   5   6   9      478.54      695.00     69.54 o 
   6   6   9      228.54      290.67    194.36 o 
   7   6   9       33.77        4.97     20.62 o 
   8   6   9       54.27       66.28     38.80 o 
   9   6   9       29.64       15.63     28.60 o 
 -11   7   9        3.62       -9.29     39.75 o 
 -10   7   9     1987.36     2436.16    216.82 o 
  -9   7   9      939.68     1031.33     50.41 o 
  -8   7   9      327.68      363.37     94.10 o 
  -7   7   9      116.60      116.95     51.09 o 
  -6   7   9      170.98      223.71     27.91 o 
  -5   7   9      118.17      139.30     33.98 o 
  -4   7   9      223.56      285.02     68.22 o 
  -3   7   9      667.98      843.49     80.54 o 
  -2   7   9     1014.90     1059.04     87.20 o 
  -1   7   9       64.50       88.10     36.94 o 
   0   7   9       39.15        3.95     31.77 o 
   1   7   9       25.30       28.49     35.84 o 
   2   7   9     1980.18     2234.39    118.68 o 
   3   7   9       34.35       50.50     39.75 o 
   4   7   9     1065.01     1394.10    101.68 o 
   5   7   9      172.21        6.95     23.11 o 
   6   7   9      225.48       -0.99     17.75 o 
   7   7   9       99.25       38.18     39.84 o 
   8   7   9        1.99       31.85     35.08 o 
 -11   8   9      652.06      820.70    147.60 o 
 -10   8   9       34.73      -13.03     45.29 o 
  -9   8   9      165.99      145.44     56.33 o 
  -8   8   9      247.29      266.55     91.76 o 
  -7   8   9       12.56        5.51     12.65 o 
  -6   8   9        2.82        0.13     15.78 o 
  -5   8   9     2139.96     2603.14    142.55 o 
  -4   8   9     1347.81     1450.28    114.20 o 
  -3   8   9      171.38      205.03     54.32 o 
  -2   8   9      461.44      518.73     71.94 o 
  -1   8   9       50.16       29.43     30.87 o 
   0   8   9      333.89      407.04     64.83 o 
   1   8   9      217.37      113.72     95.10 o 
   2   8   9        3.91      -15.74     32.92 o 
   3   8   9      494.05      463.66    314.73 o 
   4   8   9      127.30        1.21     19.56 o 
   5   8   9      135.81        6.80     26.16 o 
   6   8   9       15.74       -4.57     24.36 o 
   7   8   9       94.90      115.60    117.56 o 
 -10   9   9      254.77       -2.28     36.35 o 
  -9   9   9       86.95      103.71     57.13 o 
  -8   9   9      318.85      349.85    107.92 o 
  -7   9   9      157.22      218.21     72.75 o 
  -6   9   9       75.76       72.60     28.90 o 
  -5   9   9      563.00      700.67     61.47 o 
  -4   9   9       30.52        1.83     21.40 o 
  -3   9   9      579.64      685.59     87.88 o 
  -2   9   9      653.96      828.24    116.05 o 
  -1   9   9      295.47      357.06     85.72 o 
   0   9   9      152.67      258.24     77.51 o 
   1   9   9       55.14       44.67     64.00 o 
   2   9   9      404.88        2.22     28.86 o 
   3   9   9       58.99        1.30     33.40 o 
   4   9   9       77.98       -6.84     36.17 o 
   5   9   9        5.83       -5.30     26.47 o 
   6   9   9       20.85        2.56     24.76 o 
  -9  10   9      103.76       37.58     38.03 o 
  -8  10   9      294.43       -1.63     27.44 o 
  -7  10   9     1185.75     1325.57     96.70 o 
  -6  10   9       20.63        1.12     17.70 o 
  -5  10   9       10.02       33.79     31.23 o 
  -4  10   9      257.17      381.54     65.22 o 
  -3  10   9      144.83      205.98     43.85 o 
  -2  10   9        3.31      -27.83     43.74 o 
  -1  10   9       19.17       28.12     35.92 o 
   0  10   9      670.99     1023.74    127.85 o 
   1  10   9       35.72        2.16     24.61 o 
   2  10   9      175.40        0.79     20.93 o 
   3  10   9        1.53      -13.85     44.96 o 
   4  10   9      195.88      -11.32     36.05 o 
  -7  11   9      288.46        9.14     47.60 o 
  -6  11   9      410.62      440.48    139.88 o 
  -5  11   9        2.54        7.48     20.01 o 
  -4  11   9       24.23       26.21     25.46 o 
  -3  11   9      143.35      137.91     81.19 o 
  -2  11   9      332.20      401.45    160.04 o 
  -1  11   9      729.98      817.45    113.89 o 
   0  11   9       25.36        0.41     21.84 o 
   1  11   9      110.91      266.90    122.21 o 
   2  11   9       11.93       -3.58     38.29 o 
   3  11   9      125.50       10.99     36.64 o 
  -5  12   9       40.52       -5.39     33.58 o 
  -4  12   9       82.77       90.73     54.26 o 
  -3  12   9      138.05      174.17    100.17 o 
  -2  12   9        2.46       28.00     32.46 o 
  -1  12   9      187.51      141.10     56.62 o 
   0  12   9       69.46       36.76     52.06 o 
  -3 -13  10       12.01       23.20     21.86 o 
  -2 -13  10       32.40       51.55     20.39 o 
  -1 -13  10      430.49      335.01     86.61 o 
   0 -13  10        0.92        0.33     11.02 o 
   1 -13  10      291.55      225.63     43.76 o 
   2 -13  10      208.74      259.45     95.83 o 
   3 -13  10      130.83      204.99     92.23 o 
   4 -13  10       16.34      -12.87     78.04 o 
   5 -13  10      659.72      906.50    177.45 o 
  -5 -12  10       82.15       72.43     27.77 o 
  -4 -12  10      298.28      302.67     43.74 o 
  -3 -12  10       85.84       66.99     26.71 o 
  -2 -12  10        4.53       10.61     15.75 o 
  -1 -12  10      390.90      422.78     48.37 o 
   0 -12  10      237.07      251.59     30.63 o 
   1 -12  10       74.43       55.61     18.64 o 
   2 -12  10      104.03       88.55     59.07 o 
   3 -12  10        0.58      -34.21     49.85 o 
   4 -12  10      223.31      374.33     92.98 o 
   5 -12  10      168.66      240.84     68.73 o 
   6 -12  10        9.52       42.32     45.71 o 
   7 -12  10      278.93      265.02    106.76 o 
  -7 -11  10        1.28        6.63     19.72 o 
  -6 -11  10     1078.25     1105.09     81.20 o 
  -5 -11  10      210.06      242.68     37.15 o 
  -4 -11  10        4.74       26.15     21.89 o 
  -3 -11  10     1224.51     1383.10     82.01 o 
  -2 -11  10      138.07      171.48     25.06 o 
  -1 -11  10      931.59     1139.34     53.73 o 
   0 -11  10      211.29      219.54     25.78 o 
   1 -11  10     2089.59     2476.20    158.05 o 
   2 -11  10       84.03       51.59     20.48 o 
   3 -11  10      254.04      277.31     32.26 o 
   4 -11  10      162.98      248.01     75.35 o 
   5 -11  10      308.06      545.97     84.57 o 
   6 -11  10       69.24       73.94     48.60 o 
   7 -11  10      172.54      238.74    161.98 o 
   8 -11  10        5.12        3.58     37.63 o 
  -8 -10  10       41.36       27.47     42.93 o 
  -7 -10  10       46.29       34.35     33.33 o 
  -6 -10  10      323.63      287.44    111.17 o 
  -5 -10  10      762.23      826.46     54.21 o 
  -4 -10  10       47.26       50.65     19.98 o 
  -3 -10  10     4104.87     4304.76    126.04 o 
  -2 -10  10       56.64       67.07     17.15 o 
  -1 -10  10     1229.54     1410.49     60.61 o 
   0 -10  10      384.81      369.45     22.33 o 
   1 -10  10      131.66      135.01     27.47 o 
   2 -10  10       42.06       50.61      9.58 o 
   3 -10  10        1.93       19.04     31.82 o 
   4 -10  10     2709.42     3791.75    333.92 o 
   5 -10  10      163.11      249.08     58.61 o 
   6 -10  10      342.69      477.32    106.45 o 
   7 -10  10      124.82      197.98    140.79 o 
   8 -10  10      553.52      680.18    130.30 o 
   9 -10  10      126.19       -1.47     31.29 o 
  -9  -9  10     1280.02     1201.24    103.58 o 
  -8  -9  10      366.26      334.32     73.98 o 
  -7  -9  10      208.18      181.50     50.19 o 
  -6  -9  10       48.02       27.60     23.14 o 
  -5  -9  10     1653.94     1746.68     70.32 o 
  -4  -9  10       14.94       23.79     19.58 o 
  -3  -9  10      575.87      644.70     37.41 o 
  -2  -9  10        4.58        7.26     10.23 o 
  -1  -9  10      187.01      188.25     18.50 o 
   0  -9  10     1373.51     1475.57     46.14 o 
   1  -9  10      543.26      557.67     24.06 o 
   2  -9  10     9024.42     9564.69    333.13 o 
   3  -9  10      199.64      242.83     46.46 o 
   4  -9  10       23.81       62.88     41.82 o 
   5  -9  10       76.65      171.09     66.80 o 
   6  -9  10      110.74      210.86     73.98 o 
   7  -9  10        1.75       76.89     95.14 o 
   8  -9  10       15.96       92.21    103.29 o 
   9  -9  10      574.94      734.51    126.22 o 
 -10  -8  10      308.78      199.34     54.77 o 
  -9  -8  10      609.93      495.43     66.58 o 
  -8  -8  10     1095.44     1016.69     98.98 o 
  -7  -8  10       17.69        8.22     30.22 o 
  -6  -8  10      653.16      592.02     48.16 o 
  -5  -8  10      295.87      316.82     36.98 o 
  -4  -8  10     1667.96     1781.78     72.52 o 
  -3  -8  10      604.11      691.87     35.30 o 
  -2  -8  10       31.09       35.28     13.84 o 
  -1  -8  10     1854.07     1893.99     68.92 o 
   0  -8  10     2708.81     2870.38     67.30 o 
   1  -8  10        2.43       -2.31      5.48 o 
   2  -8  10      414.27      461.91     23.39 o 
   3  -8  10      384.59      436.17     56.83 o 
   4  -8  10      858.94      976.18     75.57 o 
   5  -8  10     1875.23     1970.63    153.44 o 
   6  -8  10       14.43      -43.82     43.82 o 
   7  -8  10     1138.04     1223.64    211.94 o 
   8  -8  10       21.34        4.89     29.49 o 
   9  -8  10      479.48      555.85    105.82 o 
 -10  -7  10        9.36       -1.04     12.38 o 
  -9  -7  10      592.37      638.67     65.78 o 
  -8  -7  10     1739.69     1659.30     90.89 o 
  -7  -7  10      108.19      118.47     26.21 o 
  -6  -7  10     1160.30     1194.45     63.19 o 
  -5  -7  10     4390.42     4281.45    169.19 o 
  -4  -7  10       29.39       42.87     16.78 o 
  -3  -7  10     1765.78     1701.83     72.97 o 
  -2  -7  10     1047.64     1027.26     39.56 o 
  -1  -7  10     6111.72     6387.80    124.94 o 
   0  -7  10       28.74       27.56     15.47 o 
   1  -7  10      575.50      645.54     20.48 o 
   2  -7  10      266.55      340.90     39.50 o 
   3  -7  10     1220.91     1524.14    131.63 o 
   4  -7  10      319.28      316.13     62.93 o 
   5  -7  10     1429.39     1538.84    124.22 o 
   6  -7  10     1343.31     1294.37    120.91 o 
   7  -7  10     1364.44     1581.93    135.11 o 
   8  -7  10        1.51      103.78     52.78 o 
   9  -7  10      219.89      215.13     70.73 o 
 -11  -6  10      106.42       80.00     79.84 o 
 -10  -6  10       24.49       27.92     68.67 o 
  -9  -6  10      122.88      109.59     20.37 o 
  -8  -6  10      268.94      245.56     27.33 o 
  -7  -6  10     1491.09     1452.23     58.18 o 
  -6  -6  10     1211.25     1249.99     67.44 o 
  -5  -6  10      435.16      460.33     42.08 o 
  -4  -6  10     2769.90     2719.70     92.37 o 
  -3  -6  10      728.37      760.05     42.94 o 
  -2  -6  10      174.81      178.83     16.67 o 
  -1  -6  10      649.60      638.74     25.34 o 
   0  -6  10     5095.45     5587.72    105.48 o 
   1  -6  10      579.02      601.31     19.03 o 
   2  -6  10      159.88      162.11     28.10 o 
   3  -6  10       17.98      -22.48     25.25 o 
   4  -6  10      544.90      498.55     68.35 o 
   5  -6  10      597.32      594.67     76.52 o 
   6  -6  10      286.79      265.88     59.99 o 
   7  -6  10      719.62      730.64     91.53 o 
   8  -6  10        1.59      -15.15     30.95 o 
   9  -6  10       69.19       96.13     51.65 o 
 -12  -5  10       64.28      -42.85     73.32 o 
 -11  -5  10       30.37       56.37     70.22 o 
 -10  -5  10      289.92      259.83     97.80 o 
  -9  -5  10      955.58      844.27     51.44 o 
  -8  -5  10      200.71      181.72     19.57 o 
  -7  -5  10      737.50      670.00     33.52 o 
  -6  -5  10      139.18      125.97     18.11 o 
  -5  -5  10      259.89      272.67     23.33 o 
  -4  -5  10     2015.40     2056.04     86.72 o 
  -3  -5  10      997.98      979.06     34.55 o 
  -2  -5  10     5029.64     5021.69     93.50 o 
  -1  -5  10     5784.20     6132.81    102.62 o 
   0  -5  10        0.14        2.56      3.81 o 
   1  -5  10        0.31        7.68      2.26 o 
   2  -5  10      397.52      388.35     49.26 o 
   3  -5  10      822.78      790.15     70.21 o 
   4  -5  10     1056.84     1072.68     84.63 o 
   5  -5  10     5125.52     4896.49    219.10 o 
   6  -5  10      961.77      887.74     87.19 o 
   7  -5  10        8.57       12.06     26.07 o 
   8  -5  10      706.20      741.57     28.28 o 
   9  -5  10       85.71       51.00     42.69 o 
  10  -5  10       62.86       56.86     46.44 o 
 -12  -4  10      402.14      420.49    107.94 o 
 -11  -4  10       19.19       -2.77     62.56 o 
 -10  -4  10     1845.46     1803.39    192.44 o 
  -9  -4  10      143.66      129.83     22.81 o 
  -8  -4  10     2693.66     2703.21     67.92 o 
  -7  -4  10      226.34      236.48     17.33 o 
  -6  -4  10     2072.46     1926.30     56.73 o 
  -5  -4  10      382.52      374.02     22.34 o 
  -4  -4  10      773.54      772.78     31.57 o 
  -3  -4  10     1230.49     1367.19     41.09 o 
  -2  -4  10      701.43      772.30     24.99 o 
  -1  -4  10        5.52       22.93      7.29 o 
   0  -4  10        0.78        5.63      5.67 o 
   1  -4  10    11438.12    12030.38    364.96 o 
   2  -4  10     4622.29     4343.35    165.08 o 
   3  -4  10     2896.27     2553.81    176.78 o 
   4  -4  10      462.19      411.06     53.67 o 
   5  -4  10        9.92       16.62     22.81 o 
   6  -4  10        8.41        1.78      3.61 o 
   7  -4  10       81.49       78.62     11.69 o 
   8  -4  10      363.46      372.81     17.93 o 
   9  -4  10      675.09      681.71     56.94 o 
  10  -4  10      324.60      372.32     79.06 o 
 -12  -3  10      604.10      467.04    336.53 o 
 -11  -3  10       10.89       31.73     42.55 o 
 -10  -3  10      347.39      449.98     79.61 o 
  -9  -3  10      193.20      134.27     47.66 o 
  -8  -3  10       65.85       90.01      7.04 o 
  -7  -3  10      253.39      224.14     24.67 o 
  -6  -3  10     1579.14     1677.81     39.47 o 
  -5  -3  10     4951.00     5275.79    114.69 o 
  -4  -3  10      285.91      315.01     15.52 o 
  -3  -3  10      422.56      442.84     19.58 o 
  -2  -3  10     2053.45     2163.78     44.48 o 
  -1  -3  10      152.24      147.08     13.94 o 
   0  -3  10      467.48      369.23     17.34 o 
   1  -3  10      827.24      783.20     82.42 o 
   2  -3  10      639.14      736.22     29.14 o 
   3  -3  10     2081.64     1936.47    111.23 o 
   4  -3  10     1060.22     1142.84     60.93 o 
   5  -3  10       74.62       49.85      5.02 o 
   6  -3  10     1102.40     1094.58    124.39 o 
   7  -3  10      828.27      916.76    148.53 o 
   8  -3  10      360.69      387.68     73.45 o 
   9  -3  10       77.82       82.47     18.49 o 
  10  -3  10      139.74      167.98     28.35 o 
 -13  -2  10       66.97       13.08     45.07 o 
 -12  -2  10        1.02       10.78     37.81 o 
 -11  -2  10      751.98      863.50    114.59 o 
 -10  -2  10      783.19      888.83    101.27 o 
  -9  -2  10      549.17      488.79    113.71 o 
  -8  -2  10      596.28      685.18     82.35 o 
  -7  -2  10     4692.30     4785.67    266.46 o 
  -6  -2  10       92.60       69.55     30.88 o 
  -5  -2  10     1895.98     2027.02    106.57 o 
  -4  -2  10      835.55      842.30     26.29 o 
  -3  -2  10     6438.02     6784.36    155.96 o 
  -2  -2  10     1340.62     1376.57     63.84 o 
  -1  -2  10       99.54      187.33     34.39 o 
   0  -2  10     5196.60     4749.81    318.08 o 
   1  -2  10       32.39       46.80      8.02 o 
   2  -2  10       34.89       56.48      7.44 o 
   3  -2  10     1299.27     1502.88     91.68 o 
   4  -2  10      195.51      256.39     11.94 o 
   5  -2  10     1822.97     2094.00     49.95 o 
   6  -2  10     3714.63     4279.85     85.40 o 
   7  -2  10       40.23       22.16     10.22 o 
   8  -2  10     1014.06     1135.52    183.18 o 
   9  -2  10      108.49      119.04     21.68 o 
  10  -2  10        2.87      -18.72     18.72 o 
  11  -2  10        1.98       14.01     17.76 o 
 -13  -1  10      228.98       75.15     64.48 o 
 -12  -1  10        1.62        5.54     46.92 o 
 -11  -1  10      310.20      193.15    167.57 o 
 -10  -1  10      396.76      385.14     71.53 o 
  -9  -1  10        5.11        5.29     24.68 o 
  -8  -1  10     1057.77      977.70     92.77 o 
  -7  -1  10      939.82      940.60     65.99 o 
  -6  -1  10     1413.58     1507.96    100.42 o 
  -5  -1  10     2382.83     2457.77    175.57 o 
  -4  -1  10     1836.77     1624.83     35.80 o 
  -3  -1  10      234.18      256.53     15.16 o 
  -2  -1  10     1587.06     1165.37     61.54 o 
  -1  -1  10       18.22       34.20     10.63 o 
   0  -1  10     8644.89     8778.62    182.40 o 
   1  -1  10     1655.35     1626.01     39.99 o 
   2  -1  10     1852.46     1844.24     91.87 o 
   3  -1  10      878.15      950.87     31.45 o 
   4  -1  10     1030.76     1156.45     48.43 o 
   5  -1  10       11.62       16.96      9.60 o 
   6  -1  10       11.41        5.60      8.55 o 
   7  -1  10       18.70       26.21     10.58 o 
   8  -1  10      235.32      220.64     26.46 o 
   9  -1  10       83.94      107.58     18.82 o 
  10  -1  10       44.55       21.02     20.37 o 
  11  -1  10      505.27      579.83     61.96 o 
 -13   0  10      403.36      331.10    237.12 o 
 -12   0  10        4.33       25.45     40.51 o 
 -11   0  10      330.94      246.90    210.94 o 
 -10   0  10     1809.29     1987.86    130.29 o 
  -9   0  10      159.87      125.70     53.16 o 
  -8   0  10       60.48       57.86     36.25 o 
  -7   0  10      362.54      410.92     67.51 o 
  -6   0  10      751.04      761.26     74.77 o 
  -5   0  10      319.64      324.05      9.73 o 
  -4   0  10      510.52      514.14     28.39 o 
  -3   0  10     4782.50     4829.36    124.31 o 
  -2   0  10     9780.12     9836.29    278.04 o 
  -1   0  10       26.78       51.20     17.59 o 
   0   0  10     3405.28     3737.41    115.02 o 
   1   0  10      126.84      122.33     15.23 o 
   2   0  10      322.41      358.02     26.49 o 
   3   0  10      546.93      520.47     32.15 o 
   4   0  10     1181.37     1248.76     48.00 o 
   5   0  10     3066.03     3599.22    100.25 o 
   6   0  10      125.12      115.47     17.61 o 
   7   0  10      176.99      188.74     27.32 o 
   8   0  10       95.31       94.13     20.21 o 
   9   0  10       64.18       56.92     21.85 o 
  10   0  10      128.25      125.88     27.38 o 
  11   0  10       11.34       26.56     26.88 o 
 -13   1  10      284.78      205.14    161.85 o 
 -12   1  10      220.50      120.18    112.94 o 
 -11   1  10     1353.98     1349.22    120.29 o 
 -10   1  10       14.72       -6.93     23.79 o 
  -9   1  10     2635.67     2875.42    197.12 o 
  -8   1  10     2718.06     2928.86    279.56 o 
  -7   1  10      690.76      705.84     84.21 o 
  -6   1  10       76.96      106.57     63.55 o 
  -5   1  10      114.18       74.33     62.58 o 
  -4   1  10      232.86      251.56     31.75 o 
  -3   1  10      970.42      994.87     51.06 o 
  -2   1  10      476.05      417.80     34.20 o 
  -1   1  10       30.13       39.59     15.34 o 
   0   1  10      517.13      641.27     35.58 o 
   1   1  10      196.13      130.75     18.64 o 
   2   1  10      280.34      275.18     22.76 o 
   3   1  10     4207.68     4486.50    107.82 o 
   4   1  10     1386.59     1586.17     53.32 o 
   5   1  10       18.23       31.35     13.80 o 
   6   1  10      297.90      321.35     29.26 o 
   7   1  10       46.11       30.58     19.29 o 
   8   1  10      512.62      615.41     43.81 o 
   9   1  10        8.76        7.53     13.99 o 
  10   1  10      327.06      406.62     51.81 o 
  11   1  10       17.87       59.34     31.35 o 
 -13   2  10     1153.26     1441.88    147.89 o 
 -12   2  10       40.35       39.35     42.51 o 
 -11   2  10      824.98      947.99    102.05 o 
 -10   2  10       51.50       62.89     53.28 o 
  -9   2  10      242.60      184.51     65.04 o 
  -8   2  10     2163.79     2260.23    160.79 o 
  -7   2  10       43.55      109.33     45.46 o 
  -6   2  10    10791.25    11122.07    431.89 o 
  -5   2  10     4140.34     4059.18    162.07 o 
  -4   2  10     6538.90     6921.27    243.99 o 
  -3   2  10     3622.54     4133.14    128.61 o 
  -2   2  10      114.19      207.50     30.60 o 
  -1   2  10     2500.94     2836.38    105.49 o 
   0   2  10      694.97      777.95     43.39 o 
   1   2  10       35.68       31.23     14.68 o 
   2   2  10      595.72      558.33     35.37 o 
   3   2  10      370.26      458.54     32.89 o 
   4   2  10        6.77        4.03     16.60 o 
   5   2  10      590.88      734.60     44.60 o 
   6   2  10     2174.65     2662.58     98.64 o 
   7   2  10      445.27      589.25     55.53 o 
   8   2  10      300.12      384.26     41.95 o 
   9   2  10      256.80      284.74     40.27 o 
  10   2  10        3.94       -8.66     17.44 o 
 -13   3  10       47.01       18.28     38.31 o 
 -12   3  10      145.37      123.11     68.07 o 
 -11   3  10      460.35      615.84     85.26 o 
 -10   3  10        4.12       28.35     43.50 o 
  -9   3  10       20.06        4.07     45.62 o 
  -8   3  10     4721.66     5043.73    263.47 o 
  -7   3  10     3197.99     3143.92    178.96 o 
  -6   3  10    10238.55    10585.59    221.16 o 
  -5   3  10       41.92       88.07     33.24 o 
  -4   3  10     4850.67     5610.31    180.34 o 
  -3   3  10      247.55      346.06     43.17 o 
  -2   3  10      109.37      135.79     30.06 o 
  -1   3  10     1072.49     1135.05     62.01 o 
   0   3  10     3242.72     3414.57    109.36 o 
   1   3  10      230.50      245.80     31.05 o 
   2   3  10       27.93       34.85     17.10 o 
   3   3  10      334.74      368.49     41.40 o 
   4   3  10      483.56      588.06     44.19 o 
   5   3  10       16.51       56.94     21.63 o 
   6   3  10      186.44      210.96     37.81 o 
   7   3  10      655.28      838.03    120.72 o 
   8   3  10       65.95       86.52     47.90 o 
   9   3  10      102.45      108.85     34.10 o 
  10   3  10      118.86       87.75     63.63 o 
 -12   4  10        8.65        4.95     26.18 o 
 -11   4  10      174.45      156.77     76.43 o 
 -10   4  10       12.15       -8.96     34.38 o 
  -9   4  10       24.63        9.12     53.44 o 
  -8   4  10      410.49      410.59     80.88 o 
  -7   4  10     2196.89     2223.76     49.08 o 
  -6   4  10     3956.00     4154.06     90.48 o 
  -5   4  10      168.49      243.03     54.72 o 
  -4   4  10     1870.90     2100.76    106.10 o 
  -3   4  10      818.78     1006.13     72.18 o 
  -2   4  10      547.39      662.81     93.83 o 
  -1   4  10     3137.85     3428.67    123.82 o 
   0   4  10      169.29      234.37     36.33 o 
   1   4  10     4553.91     4812.04    149.09 o 
   2   4  10       89.52      113.79     44.69 o 
   3   4  10       93.72      133.98     34.58 o 
   4   4  10     1804.79     2134.16     92.33 o 
   5   4  10        5.83       33.03     22.04 o 
   6   4  10        3.34      -23.99     25.25 o 
   7   4  10        3.84       12.80     19.75 o 
   8   4  10       99.62      102.13     35.76 o 
   9   4  10      191.29       93.01     83.77 o 
 -12   5  10      418.67      423.07    116.73 o 
 -11   5  10      536.88      563.74    116.92 o 
 -10   5  10       72.99      124.48     66.97 o 
  -9   5  10      362.85      432.04    156.19 o 
  -8   5  10      306.04      235.95    175.65 o 
  -7   5  10      200.70      181.42     22.40 o 
  -6   5  10      632.30      669.11     43.29 o 
  -5   5  10       41.55       35.01     34.95 o 
  -4   5  10       50.65       43.14     34.36 o 
  -3   5  10     5075.84     5825.55    207.15 o 
  -2   5  10        5.39       17.41     28.84 o 
  -1   5  10     3050.34     3602.08    139.26 o 
   0   5  10        4.60       -5.48     20.81 o 
   1   5  10        2.06      -19.78     34.37 o 
   2   5  10     1791.02     2056.32    108.91 o 
   3   5  10       50.47       43.22     25.00 o 
   4   5  10     1420.78     1753.98    112.98 o 
   5   5  10       34.98       15.12     22.89 o 
   6   5  10     1715.17     2077.72    132.99 o 
   7   5  10      434.98      474.04     74.16 o 
   8   5  10       50.28       21.19     26.95 o 
   9   5  10       20.04       13.54     38.20 o 
 -12   6  10       31.41       64.03     66.31 o 
 -11   6  10       33.99       94.49     69.08 o 
 -10   6  10      546.26      652.97    122.15 o 
  -9   6  10     1541.35     2020.74    146.82 o 
  -8   6  10      264.07      240.87     78.62 o 
  -7   6  10      756.55      735.34     35.61 o 
  -6   6  10      192.54      217.31     36.57 o 
  -5   6  10     1222.74     1476.82    109.30 o 
  -4   6  10      363.50      459.98     68.48 o 
  -3   6  10       54.64       25.69     28.25 o 
  -2   6  10     1678.52     1955.80    111.65 o 
  -1   6  10        0.90       -7.41     46.84 o 
   0   6  10      396.28      486.96     67.31 o 
   1   6  10      170.72      212.72     50.55 o 
   2   6  10      768.31      917.38     84.65 o 
   3   6  10       49.06       45.90     29.20 o 
   4   6  10      404.14      269.18    194.28 o 
   5   6  10       94.85       72.41     71.37 o 
   6   6  10       11.52       -2.12     17.45 o 
   7   6  10      152.67      105.61     99.81 o 
   8   6  10       50.71       46.94     45.58 o 
 -11   7  10      265.08      268.60    101.38 o 
 -10   7  10       13.46        3.42     34.38 o 
  -9   7  10        2.04        7.18     12.64 o 
  -8   7  10        2.32        6.29     14.88 o 
  -7   7  10      268.24      260.75     70.13 o 
  -6   7  10      418.32      470.80    180.38 o 
  -5   7  10     1649.22     1878.36     75.78 o 
  -4   7  10     2558.30     3193.02    182.44 o 
  -3   7  10      124.27      173.85     57.62 o 
  -2   7  10       59.32       11.47     29.36 o 
  -1   7  10      192.43      228.18     52.72 o 
   0   7  10      457.04      642.89     71.62 o 
   1   7  10      103.55      115.76     47.48 o 
   2   7  10        5.07       19.54     27.02 o 
   3   7  10      360.23      311.78    221.89 o 
   4   7  10        5.24       22.09     28.64 o 
   5   7  10      153.42        9.60     24.60 o 
   6   7  10       24.67        1.67     23.12 o 
   7   7  10      201.82      241.02    199.88 o 
 -10   8  10      331.15      441.91    124.37 o 
  -9   8  10      873.50      996.12     52.80 o 
  -8   8  10      240.03      213.58     79.78 o 
  -7   8  10       71.69       91.03     33.42 o 
  -6   8  10      719.14      828.36     56.12 o 
  -5   8  10      386.88      400.56    124.48 o 
  -4   8  10      140.61      180.11     65.59 o 
  -3   8  10       92.35      199.44     57.00 o 
  -2   8  10      992.17     1253.17    107.15 o 
  -1   8  10     1021.11     1219.29    106.12 o 
   0   8  10       14.78       39.53     42.01 o 
   1   8  10      260.49      226.65    172.13 o 
   2   8  10      319.98      174.79    140.20 o 
   3   8  10      137.37       -1.83     20.44 o 
   4   8  10      102.36        2.22     21.20 o 
   5   8  10      115.65        6.67     26.43 o 
   6   8  10       62.79       -2.62     23.88 o 
 -10   9  10        0.98        2.44     38.61 o 
  -9   9  10        4.71      -25.81     27.64 o 
  -8   9  10      116.06      113.69     52.64 o 
  -7   9  10      543.99      648.30    178.91 o 
  -6   9  10       64.06       80.96     52.26 o 
  -5   9  10       50.10       65.02     27.21 o 
  -4   9  10       84.99      118.98     33.55 o 
  -3   9  10      560.58      673.60     94.07 o 
  -2   9  10       75.27      104.70     63.77 o 
  -1   9  10      297.89      416.18     97.97 o 
   0   9  10      409.51      538.64    107.47 o 
   1   9  10       79.36       -0.85     19.79 o 
   2   9  10       91.23        6.05     26.70 o 
   3   9  10       21.39       11.40     41.06 o 
   4   9  10       72.93       -2.66     24.62 o 
   5   9  10       85.37        2.61     35.52 o 
  -8  10  10      145.85      131.27     52.71 o 
  -7  10  10       14.77        6.24     18.76 o 
  -6  10  10      157.49      115.03     48.75 o 
  -5  10  10      102.14      125.25     36.86 o 
  -4  10  10      184.32      217.16     44.65 o 
  -3  10  10      117.87      157.70     61.84 o 
  -2  10  10      590.56      850.60    110.77 o 
  -1  10  10        4.57       54.89     55.69 o 
   0  10  10      258.60      286.67     72.94 o 
   1  10  10       31.92       -3.69     26.95 o 
   2  10  10        1.03      -13.20     44.31 o 
   3  10  10       91.45        1.32     24.67 o 
   4  10  10      197.96       17.27     52.96 o 
  -7  11  10      137.06       86.12     65.51 o 
  -6  11  10      101.85       36.44     35.82 o 
  -5  11  10       22.22      -15.15     21.49 o 
  -4  11  10        1.04      -30.74     33.16 o 
  -3  11  10      221.10       82.95     48.90 o 
  -2  11  10      191.41      214.39     85.93 o 
  -1  11  10      169.56      248.27     79.05 o 
   0  11  10        8.04      167.97    109.32 o 
   1  11  10       43.57      -90.75     90.75 o 
   2  11  10      240.22      -14.94     40.09 o 
  -3 -13  11       79.01       98.84     28.09 o 
  -2 -13  11        5.51        0.26     12.68 o 
  -1 -13  11      297.83      279.48     69.68 o 
   0 -13  11     1338.75     1388.24    344.72 o 
   1 -13  11      330.17      461.64    113.29 o 
   2 -13  11      207.96      222.46     92.57 o 
   3 -13  11      138.42      199.62     92.56 o 
   4 -13  11      552.43      936.34    175.62 o 
  -5 -12  11      505.61      568.80     59.05 o 
  -4 -12  11      206.00      226.24     41.21 o 
  -3 -12  11      423.99      522.07     56.75 o 
  -2 -12  11      929.35     1001.75     74.10 o 
  -1 -12  11      507.13      594.48     52.80 o 
   0 -12  11       19.98       27.10     11.64 o 
   1 -12  11      595.92      683.58    116.37 o 
   2 -12  11       69.86      213.12     80.49 o 
   3 -12  11      409.25      280.30    299.98 o 
   4 -12  11      241.45      307.49     76.77 o 
   5 -12  11      133.96      226.57     71.55 o 
   6 -12  11      114.57      198.96     95.97 o 
  -7 -11  11       10.62      -24.29     25.62 o 
  -6 -11  11      289.57      235.97     71.47 o 
  -5 -11  11       77.32      103.78     34.39 o 
  -4 -11  11      234.80      262.53     39.72 o 
  -3 -11  11     2139.96     2397.83     96.63 o 
  -2 -11  11      843.95      933.87     59.42 o 
  -1 -11  11     1189.40     1344.39     58.81 o 
   0 -11  11      189.43      190.31     22.64 o 
   1 -11  11      431.50      464.11     98.32 o 
   2 -11  11       10.30        5.39      9.90 o 
   3 -11  11       29.51       18.23     29.48 o 
   4 -11  11     1321.81     1962.66    173.69 o 
   5 -11  11      147.46      247.43     82.70 o 
   6 -11  11      179.92      119.94    131.51 o 
   7 -11  11        0.43       52.46     64.84 o 
  -8 -10  11        5.28      -15.34     21.56 o 
  -7 -10  11       65.11       58.29     48.88 o 
  -6 -10  11        1.48        0.85     24.03 o 
  -5 -10  11      556.77      650.97     59.01 o 
  -4 -10  11        4.31       -0.29     15.56 o 
  -3 -10  11       51.62       26.10     16.96 o 
  -2 -10  11       37.43       29.16     14.00 o 
  -1 -10  11       49.79       85.13     16.07 o 
   0 -10  11      534.14      570.83     51.13 o 
   1 -10  11      426.68      458.45     30.30 o 
   2 -10  11     3824.71     4379.53    274.71 o 
   3 -10  11      384.18      310.14    230.13 o 
   4 -10  11      621.77      733.36     96.89 o 
   5 -10  11        2.57      -34.21     50.34 o 
   6 -10  11        0.93       71.68    105.40 o 
   7 -10  11      113.21       92.88     68.93 o 
   8 -10  11       24.74       81.30     68.10 o 
  -9  -9  11        9.86       24.15     20.47 o 
  -8  -9  11      209.11      177.24     36.51 o 
  -7  -9  11      182.89       93.79     94.20 o 
  -6  -9  11      542.94      577.65    328.94 o 
  -5  -9  11      293.48      271.13     38.96 o 
  -4  -9  11     1780.43     2000.79     87.16 o 
  -3  -9  11      404.49      433.88     41.42 o 
  -2  -9  11      887.57      967.43     52.74 o 
  -1  -9  11      799.85      844.12     44.07 o 
   0  -9  11      307.91      407.16     24.99 o 
   1  -9  11       48.58       47.49     12.27 o 
   2  -9  11     1454.24     1549.13    121.27 o 
   3  -9  11       13.29       -2.95     19.71 o 
   4  -9  11      206.19      262.14     53.75 o 
   5  -9  11     2284.52     2901.33    213.09 o 
   6  -9  11      592.99      116.29    110.58 o 
   7  -9  11      734.74     1012.93    137.36 o 
   8  -9  11       20.58       20.69     44.31 o 
   9  -9  11       80.15       79.51     65.01 o 
 -10  -8  11       30.23       18.08     85.53 o 
  -9  -8  11      400.65      345.17     59.29 o 
  -8  -8  11     3082.12     3027.12    146.31 o 
  -7  -8  11     1382.85     1374.64     94.76 o 
  -6  -8  11     2539.40     2578.68    100.73 o 
  -5  -8  11      356.41      331.63     41.86 o 
  -4  -8  11        7.33        9.38     15.90 o 
  -3  -8  11      375.26      413.64     39.78 o 
  -2  -8  11      286.94      310.15     31.14 o 
  -1  -8  11      875.51      953.46     45.22 o 
   0  -8  11      201.66      239.25     24.24 o 
   1  -8  11      749.03      820.64     35.25 o 
   2  -8  11        3.13       10.81     18.46 o 
   3  -8  11       17.09       12.46     26.24 o 
   4  -8  11     1179.20     1193.83    121.69 o 
   5  -8  11      105.36      222.10     67.79 o 
   6  -8  11       22.61       56.70     81.95 o 
   7  -8  11     1138.44     1324.97    143.03 o 
   8  -8  11       35.51       38.94     47.08 o 
 -10  -7  11      618.32      561.03    136.02 o 
  -9  -7  11       20.13        1.50     34.38 o 
  -8  -7  11       17.79        6.79     11.99 o 
  -7  -7  11      608.57      617.20     44.00 o 
  -6  -7  11       23.24       36.99     17.35 o 
  -5  -7  11     1438.79     1385.32    104.36 o 
  -4  -7  11      710.68      707.56     52.79 o 
  -3  -7  11    14228.48    15330.49    675.98 o 
  -2  -7  11      834.47      814.51     42.70 o 
  -1  -7  11      782.46      859.31     39.52 o 
   0  -7  11     3710.03     3982.15     95.32 o 
   1  -7  11     1129.02     1153.75     31.15 o 
   2  -7  11       14.45       14.56     17.68 o 
   3  -7  11       32.39       21.51     30.47 o 
   4  -7  11      435.64      515.00     80.56 o 
   5  -7  11      665.69      781.83     97.57 o 
   6  -7  11      106.67      107.38     52.31 o 
   7  -7  11       68.62      127.25     57.35 o 
   8  -7  11       14.85        0.98     22.65 o 
   9  -7  11        0.40       57.02     50.83 o 
 -11  -6  11       15.99       -1.14     35.52 o 
 -10  -6  11       58.55      140.45     82.93 o 
  -9  -6  11      149.37      137.48     32.14 o 
  -8  -6  11      405.22      382.53     44.88 o 
  -7  -6  11      101.84       92.99     28.43 o 
  -6  -6  11       12.41        5.94     10.83 o 
  -5  -6  11     1806.66     1852.15    107.33 o 
  -4  -6  11     3141.79     3202.92     91.55 o 
  -3  -6  11     1829.09     1923.93     51.56 o 
  -2  -6  11     1754.90     1870.73     49.14 o 
  -1  -6  11     7299.17     8237.62    215.26 o 
   0  -6  11      532.72      597.37     18.34 o 
   1  -6  11        0.74        8.47      2.70 o 
   2  -6  11     1024.57     1069.31     86.90 o 
   3  -6  11      655.25      696.14     76.21 o 
   4  -6  11     1983.24     2039.66    131.61 o 
   5  -6  11      276.10      318.53     64.23 o 
   6  -6  11      437.38      478.77     77.29 o 
   7  -6  11       35.99       -8.96     28.02 o 
   8  -6  11      148.40      173.06     61.76 o 
   9  -6  11      153.20      149.43     63.23 o 
 -11  -5  11       35.72        5.05     42.85 o 
 -10  -5  11      706.21      766.38    141.60 o 
  -9  -5  11        1.67      -25.12     31.28 o 
  -8  -5  11     1575.24     1536.74     69.64 o 
  -7  -5  11       41.65       36.43     19.14 o 
  -6  -5  11      617.43      649.73     36.38 o 
  -5  -5  11      614.18      607.07     33.16 o 
  -4  -5  11      314.75      336.31     26.32 o 
  -3  -5  11      504.54      513.56     24.18 o 
  -2  -5  11        0.41       25.16     17.16 o 
  -1  -5  11      759.17      867.99     29.50 o 
   0  -5  11      805.48      838.19     21.43 o 
   1  -5  11     2380.57     2523.82     90.15 o 
   2  -5  11     8190.65     8413.52    311.53 o 
   3  -5  11      613.09      594.13     65.27 o 
   4  -5  11     1490.77     1482.70    104.33 o 
   5  -5  11      627.73      505.79     72.28 o 
   6  -5  11      390.75      358.72     67.34 o 
   7  -5  11      217.80      208.30     58.51 o 
   8  -5  11      357.63      366.00     75.81 o 
   9  -5  11      694.37      783.34    106.36 o 
 -12  -4  11      668.95      846.43    139.27 o 
 -11  -4  11      407.09      403.59     92.51 o 
 -10  -4  11      189.57      227.50     68.26 o 
  -9  -4  11      237.30      253.50     21.25 o 
  -8  -4  11        4.94       15.91     10.26 o 
  -7  -4  11      678.33      727.61     30.35 o 
  -6  -4  11      124.10       94.94     25.60 o 
  -5  -4  11     5171.78     5755.80    169.18 o 
  -4  -4  11     1297.13     1394.59     33.05 o 
  -3  -4  11     1583.34     1701.87     48.90 o 
  -2  -4  11      310.77      350.83     18.49 o 
  -1  -4  11     1281.37     1329.07     37.70 o 
   0  -4  11     4552.81     4953.43    138.17 o 
   1  -4  11      563.29      514.95     13.02 o 
   2  -4  11       10.96       -4.56     15.48 o 
   3  -4  11     1930.20     1846.66    103.68 o 
   4  -4  11     2094.26     1891.94    112.53 o 
   5  -4  11      393.41      370.98     59.52 o 
   6  -4  11      267.14      237.94     23.35 o 
   7  -4  11     1881.21     1919.85    119.32 o 
   8  -4  11      302.26      257.00     15.00 o 
   9  -4  11      120.77       62.66     81.80 o 
  10  -4  11      437.75      419.51     88.53 o 
 -12  -3  11        3.02        6.84     36.88 o 
 -11  -3  11        6.45       -6.35     41.71 o 
 -10  -3  11      279.65      328.84     72.25 o 
  -9  -3  11      733.58      730.23     85.87 o 
  -8  -3  11        2.58        9.53     31.28 o 
  -7  -3  11     5058.92     5449.22    229.75 o 
  -6  -3  11     1715.68     1746.43     97.57 o 
  -5  -3  11     1092.07     1151.00     59.41 o 
  -4  -3  11        9.54       17.62     11.56 o 
  -3  -3  11      102.29      101.57     17.33 o 
  -2  -3  11       64.11       37.51     10.94 o 
  -1  -3  11      200.48      229.76     20.87 o 
   0  -3  11     2552.43     2411.96    175.42 o 
   1  -3  11      841.76      754.73     44.84 o 
   2  -3  11       23.20       39.70      4.85 o 
   3  -3  11     1110.63     1086.94     59.00 o 
   4  -3  11       10.95       12.99      3.21 o 
   5  -3  11      136.96      130.46     11.27 o 
   6  -3  11      459.65      546.69    101.03 o 
   7  -3  11      404.83      402.64     50.14 o 
   8  -3  11      707.17      750.13    105.15 o 
   9  -3  11      182.46      184.61     32.74 o 
  10  -3  11      233.31      246.75     76.44 o 
 -12  -2  11        4.43       -7.88     34.93 o 
 -11  -2  11        5.26        0.80     24.34 o 
 -10  -2  11      100.66      120.35     52.85 o 
  -9  -2  11      140.56      161.12     50.11 o 
  -8  -2  11       67.29       74.03     34.46 o 
  -7  -2  11     2850.49     2949.24    139.85 o 
  -6  -2  11        6.00        0.99     16.66 o 
  -5  -2  11     1091.47     1128.70     82.52 o 
  -4  -2  11     2993.75     3158.10     81.52 o 
  -3  -2  11     4680.53     4754.47    165.23 o 
  -2  -2  11     3040.32     3119.13    222.37 o 
  -1  -2  11        7.50        9.49      6.81 o 
   0  -2  11     3645.31     3309.04    222.59 o 
   1  -2  11      405.14      382.42     20.87 o 
   2  -2  11     1125.31     1167.86     42.50 o 
   3  -2  11      405.70      430.41     33.03 o 
   4  -2  11     1653.37     1812.62     88.37 o 
   5  -2  11        2.02       15.43      8.80 o 
   6  -2  11        2.11       -5.11     11.24 o 
   7  -2  11      219.73      292.40     21.28 o 
   8  -2  11      834.95      928.17     64.68 o 
   9  -2  11       39.17       29.51     15.16 o 
  10  -2  11      185.56      146.84     40.58 o 
 -12  -1  11       45.79      -11.46     37.37 o 
 -11  -1  11      166.67       66.45    106.42 o 
 -10  -1  11     1637.55     1664.01    138.03 o 
  -9  -1  11      280.17      303.09     59.35 o 
  -8  -1  11       23.97       52.10     37.62 o 
  -7  -1  11       29.17       11.69     18.89 o 
  -6  -1  11       47.98       26.56     28.02 o 
  -5  -1  11     1094.14     1102.51     32.54 o 
  -4  -1  11      903.85      876.26     29.16 o 
  -3  -1  11      540.56      495.86     38.68 o 
  -2  -1  11    11697.51    11641.51    619.99 o 
  -1  -1  11       10.14        4.35      7.88 o 
   0  -1  11      981.35     1129.58     44.24 o 
   1  -1  11      104.02      124.07     16.04 o 
   2  -1  11       64.95       75.37     22.73 o 
   3  -1  11     1910.02     2065.73     68.80 o 
   4  -1  11      155.94      200.50     24.28 o 
   5  -1  11     3164.47     3749.49    165.84 o 
   6  -1  11       33.57       47.92     11.97 o 
   7  -1  11      865.57      933.62     44.32 o 
   8  -1  11       28.78       26.35     11.99 o 
   9  -1  11      130.61      128.93     20.30 o 
  10  -1  11       10.28       47.41     24.76 o 
  11  -1  11        0.75      -24.44     24.44 o 
 -13   0  11        5.12      -35.47     51.47 o 
 -12   0  11       52.58      -19.39     58.17 o 
 -11   0  11        9.21       -3.72     25.68 o 
 -10   0  11      820.02      920.78     95.30 o 
  -9   0  11     1649.13     1757.40    115.66 o 
  -8   0  11     1253.39     1287.48    124.01 o 
  -7   0  11     1113.91     1191.74    105.70 o 
  -6   0  11      135.12      213.98     51.34 o 
  -5   0  11      739.01      740.29     17.10 o 
  -4   0  11      824.12      783.97     65.74 o 
  -3   0  11      409.58      364.44     41.25 o 
  -2   0  11     3622.79     4265.88    144.41 o 
  -1   0  11        7.52        6.28      9.78 o 
   0   0  11      634.39      685.54     40.06 o 
   1   0  11    11914.85    13730.93    312.68 o 
   2   0  11      177.97      208.06     18.75 o 
   3   0  11     5998.10     7175.74    297.20 o 
   4   0  11       44.68       41.86     16.37 o 
   5   0  11      554.27      625.20     66.80 o 
   6   0  11        2.67       13.09     18.25 o 
   7   0  11       29.23       40.20     14.45 o 
   8   0  11      659.99      774.67     51.61 o 
   9   0  11       42.41       64.27     22.77 o 
  10   0  11      452.28      566.64     43.36 o 
 -13   1  11       13.63       18.95     42.12 o 
 -12   1  11      681.47      466.39    313.91 o 
 -11   1  11      581.58      398.93    255.24 o 
 -10   1  11     2119.98     2236.19    157.23 o 
  -9   1  11       72.45       55.72     49.37 o 
  -8   1  11     1043.40     1116.35    118.56 o 
  -7   1  11      116.45      174.37     92.07 o 
  -6   1  11       26.74       29.65     29.49 o 
  -5   1  11     3922.65     4013.21     72.83 o 
  -4   1  11     3405.74     3295.14    111.90 o 
  -3   1  11     1335.00     1315.21     62.85 o 
  -2   1  11      842.56     1009.88     53.96 o 
  -1   1  11     3468.71     3732.80    109.95 o 
   0   1  11        2.94       -4.99      9.82 o 
   1   1  11      617.30      647.41     36.23 o 
   2   1  11     2803.24     3070.61     96.81 o 
   3   1  11      340.52      362.98     28.01 o 
   4   1  11      203.36      214.11     27.81 o 
   5   1  11       14.61       10.81     16.62 o 
   6   1  11     1592.79     1934.96     91.97 o 
   7   1  11       70.35       99.87     22.06 o 
   8   1  11      763.86      959.69     65.40 o 
   9   1  11      172.81      167.60     36.55 o 
  10   1  11      108.42      123.23     43.42 o 
 -13   2  11      154.87        5.99     44.40 o 
 -12   2  11      314.61      149.84    126.33 o 
 -11   2  11       76.77      -24.61     46.11 o 
 -10   2  11      244.19      285.07     88.02 o 
  -9   2  11       40.97      -14.50     36.82 o 
  -8   2  11       38.13       25.09     36.50 o 
  -7   2  11      986.55      983.40    102.72 o 
  -6   2  11     1483.97     1520.24     53.89 o 
  -5   2  11       31.71       52.79     26.18 o 
  -4   2  11     1138.24     1347.64     74.97 o 
  -3   2  11      632.94      634.30     51.62 o 
  -2   2  11      145.52      153.59     29.72 o 
  -1   2  11     1247.25     1351.09     64.74 o 
   0   2  11     7256.28     8219.93    214.67 o 
   1   2  11      160.74      202.05     27.13 o 
   2   2  11       13.10      -12.20     14.07 o 
   3   2  11     1880.94     2329.62     77.25 o 
   4   2  11     1669.03     1932.04    127.92 o 
   5   2  11      261.77      319.23     40.33 o 
   6   2  11       47.72       61.54     25.25 o 
   7   2  11      234.88      266.59     34.92 o 
   8   2  11      234.44      323.22     52.40 o 
   9   2  11       41.64       23.62     20.96 o 
  10   2  11        3.37        0.79     14.25 o 
 -12   3  11        0.07       63.69     48.46 o 
 -11   3  11        5.50       42.36     56.53 o 
 -10   3  11        2.03       37.31     80.97 o 
  -9   3  11       19.21       -1.30     24.60 o 
  -8   3  11        6.91       21.83     35.03 o 
  -7   3  11      728.30      868.18    102.32 o 
  -6   3  11       79.52       89.16     10.15 o 
  -5   3  11     1927.09     2054.90    104.95 o 
  -4   3  11     1194.54     1376.54     83.94 o 
  -3   3  11     1289.53     1404.46     80.60 o 
  -2   3  11     3371.89     3794.46    132.53 o 
  -1   3  11     1162.68     1358.11     72.19 o 
   0   3  11     1065.42     1106.17     62.10 o 
   1   3  11     4284.46     4991.59    172.74 o 
   2   3  11       69.42       41.27     19.26 o 
   3   3  11      196.50      244.02     32.31 o 
   4   3  11      170.18      147.00     28.71 o 
   5   3  11     1574.52     1953.48     93.10 o 
   6   3  11       13.66       44.02     21.83 o 
   7   3  11       28.26        7.93     20.04 o 
   8   3  11      213.58      298.59     53.88 o 
   9   3  11        4.80       12.33     25.93 o 
 -12   4  11      485.08      465.43     88.70 o 
 -11   4  11      637.17      748.32    132.93 o 
 -10   4  11      217.97      233.55    143.10 o 
  -9   4  11      732.31      837.32    119.27 o 
  -8   4  11        8.42       13.20     33.72 o 
  -7   4  11      161.63      173.03     13.55 o 
  -6   4  11      743.73      875.46     32.70 o 
  -5   4  11        3.79       25.61     30.76 o 
  -4   4  11     1399.74     1747.79    102.09 o 
  -3   4  11      979.11     1136.77     82.37 o 
  -2   4  11      306.58      371.18     48.90 o 
  -1   4  11      283.12      375.67     54.12 o 
   0   4  11      154.64      202.33     47.32 o 
   1   4  11      708.27      687.36     54.66 o 
   2   4  11       23.64       16.88     17.96 o 
   3   4  11       53.19       78.16     26.72 o 
   4   4  11     1648.15     1986.03    120.43 o 
   5   4  11      455.09      503.93     51.90 o 
   6   4  11      235.22      355.60     46.96 o 
   7   4  11      179.13      207.68     42.80 o 
   8   4  11        0.07      -13.33     26.11 o 
   9   4  11       44.86       27.63     27.82 o 
 -12   5  11       16.01        0.98     30.95 o 
 -11   5  11       27.37       52.62     60.44 o 
 -10   5  11      212.11      138.37    122.72 o 
  -9   5  11     2378.81     2732.36    211.97 o 
  -8   5  11       29.27       24.31      7.00 o 
  -7   5  11      220.17      193.26     22.42 o 
  -6   5  11      795.07      848.77     41.95 o 
  -5   5  11      455.12      554.79     72.78 o 
  -4   5  11       35.17       35.81     31.53 o 
  -3   5  11      329.16      412.26     70.02 o 
  -2   5  11       15.05       29.20     33.80 o 
  -1   5  11       31.79       40.22     27.13 o 
   0   5  11      107.37      131.32     36.18 o 
   1   5  11      207.87      217.79     41.93 o 
   2   5  11     3971.96     4787.87    167.00 o 
   3   5  11     2721.82     3334.41    133.44 o 
   4   5  11      168.33      153.73     46.47 o 
   5   5  11        4.33      -10.92     20.44 o 
   6   5  11       91.52       98.28     43.57 o 
   7   5  11      252.24      206.49    168.45 o 
   8   5  11      115.01       13.24     26.40 o 
 -11   6  11     1019.16     1143.75    168.59 o 
 -10   6  11       80.83       68.92    107.05 o 
  -9   6  11       67.65       47.41     56.38 o 
  -8   6  11        4.78        5.38     10.25 o 
  -7   6  11        8.65       10.79     15.19 o 
  -6   6  11     2367.93     2691.87     92.20 o 
  -5   6  11       44.85       74.59     43.10 o 
  -4   6  11     1449.87     1830.06    125.52 o 
  -3   6  11       32.00       54.90     36.05 o 
  -2   6  11        9.28        7.76     22.18 o 
  -1   6  11       81.36       76.74     45.62 o 
   0   6  11        2.73       23.43     34.29 o 
   1   6  11      125.40      145.15     41.17 o 
   2   6  11      297.61      286.15     50.68 o 
   3   6  11       86.54       88.04     35.82 o 
   4   6  11        0.53       15.13     27.91 o 
   5   6  11      639.21      794.61    139.55 o 
   6   6  11      116.62        8.97     23.93 o 
   7   6  11      396.87      498.39     72.62 o 
   8   6  11        1.15       16.50     29.02 o 
 -11   7  11        0.67       14.17     48.39 o 
 -10   7  11      131.49       83.43    124.33 o 
  -9   7  11      112.51      154.17    128.40 o 
  -8   7  11     1177.08     1137.04    125.75 o 
  -7   7  11      104.98       95.92     32.35 o 
  -6   7  11      264.72      278.19     76.89 o 
  -5   7  11       91.83       58.63     23.17 o 
  -4   7  11       52.90       29.72     37.47 o 
  -3   7  11      354.10      451.79     74.18 o 
  -2   7  11      301.82      349.60     66.01 o 
  -1   7  11      649.48      818.77     87.66 o 
   0   7  11       53.54       41.57     32.86 o 
   1   7  11      458.24      656.05     75.68 o 
   2   7  11       25.72       18.01     32.70 o 
   3   7  11       30.87       78.79     57.84 o 
   4   7  11      500.30      460.37    320.35 o 
   5   7  11       12.83        2.69     20.72 o 
   6   7  11       25.81       -9.20     27.32 o 
   7   7  11      137.12       75.33     74.96 o 
 -10   8  11      125.89      110.48    142.58 o 
  -9   8  11       76.27       57.10     53.78 o 
  -8   8  11       42.64       67.61     40.86 o 
  -7   8  11      385.15      510.59    172.61 o 
  -6   8  11      515.27      486.10    189.66 o 
  -5   8  11       51.30       51.95     25.07 o 
  -4   8  11        6.29       61.10     45.10 o 
  -3   8  11      455.86      786.07     97.96 o 
  -2   8  11        8.34       -3.05     23.50 o 
  -1   8  11      622.46      697.20     89.33 o 
   0   8  11      433.10      521.65     79.97 o 
   1   8  11      220.35        7.03     25.61 o 
   2   8  11        5.44       -1.89     20.69 o 
   3   8  11      113.07       -1.14     19.80 o 
   4   8  11        6.78        3.65     23.03 o 
   5   8  11       94.35       -2.87     24.04 o 
   6   8  11       12.71       -3.01     24.72 o 
  -9   9  11      213.03      190.61    144.72 o 
  -8   9  11       20.18       -6.37     24.93 o 
  -7   9  11       50.31       32.53     30.94 o 
  -6   9  11      694.29      647.50    243.71 o 
  -5   9  11        6.03       28.72     33.74 o 
  -4   9  11       30.66      130.43     70.95 o 
  -3   9  11      152.09      151.17     72.54 o 
  -2   9  11      679.54      868.31    121.53 o 
  -1   9  11      654.09      836.18    127.58 o 
   0   9  11       75.55       98.33     52.87 o 
   1   9  11        6.16      -11.07     30.41 o 
   2   9  11      241.44      -14.51     44.01 o 
   3   9  11       66.03       -1.05     21.91 o 
   4   9  11       92.62       11.08     42.85 o 
   5   9  11       32.30       -1.23     24.80 o 
  -8  10  11      216.54      183.06     58.84 o 
  -7  10  11      180.08      191.83     88.35 o 
  -6  10  11        9.22       10.91     20.92 o 
  -5  10  11      112.74      143.44     39.91 o 
  -4  10  11      175.54      330.79     53.87 o 
  -3  10  11       12.09        4.36    103.61 o 
  -2  10  11        8.16       -8.23     32.36 o 
  -1  10  11       91.53      174.82     67.32 o 
   0  10  11        4.01      -17.23     36.57 o 
   1  10  11       20.85        2.59     26.98 o 
   2  10  11      556.72        7.38     32.91 o 
   3  10  11       11.79       -1.15     23.44 o 
  -6  11  11        8.72        2.56     21.80 o 
  -5  11  11      279.78      379.39    151.57 o 
  -4  11  11      182.34      127.35     86.90 o 
  -3  11  11      193.20      208.66    155.98 o 
  -2  11  11       25.89       69.77     57.59 o 
  -1  11  11       44.64       96.27     61.96 o 
   0  11  11       49.75      127.41    104.60 o 
   1  11  11       29.91       39.10     75.60 o 
  -2 -13  12       93.76       36.19     38.05 o 
  -1 -13  12      125.40      118.14     75.28 o 
   0 -13  12      291.35      361.52    103.50 o 
   1 -13  12      265.26      346.35    103.17 o 
   2 -13  12        7.47       35.68     56.37 o 
   3 -13  12      362.31      606.09    145.57 o 
  -5 -12  12        3.47      -15.42     43.58 o 
  -4 -12  12      185.39      194.88     46.12 o 
  -3 -12  12      776.23      810.25    149.76 o 
  -2 -12  12      512.44      473.19     77.54 o 
  -1 -12  12      133.79      115.01     41.88 o 
   0 -12  12      371.38      295.78     61.46 o 
   1 -12  12      361.33      511.40    108.90 o 
   2 -12  12        5.03      -48.39     54.58 o 
   3 -12  12       96.12       56.54     56.78 o 
   4 -12  12      412.23      625.14     94.09 o 
   5 -12  12      130.23      212.27     72.60 o 
   6 -12  12       28.44       51.16     66.63 o 
  -6 -11  12       31.50        7.75     19.66 o 
  -5 -11  12      636.82      632.87    123.47 o 
  -4 -11  12      281.09      259.62     49.63 o 
  -3 -11  12       26.85       13.47     17.68 o 
  -2 -11  12       47.60       60.11     25.62 o 
  -1 -11  12      256.02      269.95     44.58 o 
   0 -11  12      793.65      701.95    193.43 o 
   1 -11  12      889.66      982.14    131.83 o 
   2 -11  12     1164.52     1368.17    220.59 o 
   3 -11  12     1418.37     1781.11    240.53 o 
   4 -11  12        2.06      -39.79     39.79 o 
   5 -11  12        1.37       53.92    103.29 o 
   6 -11  12        0.16      -11.08     43.99 o 
   7 -11  12       12.77       38.12     61.91 o 
  -8 -10  12       17.01        1.24     15.37 o 
  -7 -10  12       18.60      -12.97     20.64 o 
  -6 -10  12      543.13      487.92     54.17 o 
  -5 -10  12       27.13       39.40     32.99 o 
  -4 -10  12     1120.15     1250.46     73.70 o 
  -3 -10  12       47.50       40.07     21.48 o 
  -2 -10  12      453.78      482.99     42.26 o 
  -1 -10  12      687.74      785.28     56.04 o 
   0 -10  12      580.51      599.98     64.49 o 
   1 -10  12       31.96        1.94     18.01 o 
   2 -10  12       85.26       57.16     54.50 o 
   3 -10  12        0.43        8.82     24.07 o 
   4 -10  12       24.77       -9.40     26.80 o 
   5 -10  12      727.64     1142.13    249.44 o 
   6 -10  12     1202.89     1502.61    180.09 o 
   7 -10  12       65.77       68.43     66.48 o 
   8 -10  12       21.69        4.72     37.96 o 
  -9  -9  12        1.34        0.98     10.93 o 
  -8  -9  12     1186.52     1261.42     83.91 o 
  -7  -9  12      377.04      268.55    168.98 o 
  -6  -9  12     1117.84     1176.05     91.41 o 
  -5  -9  12      112.01      104.67     34.12 o 
  -4  -9  12      653.40      608.36     50.92 o 
  -3  -9  12        3.77      -16.10     26.42 o 
  -2  -9  12       48.47       56.23     22.32 o 
  -1  -9  12      931.04     1015.29     69.58 o 
   0  -9  12      418.84      461.19     36.33 o 
   1  -9  12       26.49       31.78      8.20 o 
   2  -9  12      336.43      272.05    195.31 o 
   3  -9  12      660.53      805.67    145.93 o 
   4  -9  12      736.53      916.29    125.31 o 
   5  -9  12      232.54      259.80    136.26 o 
   6  -9  12       14.78       19.39     42.20 o 
   7  -9  12      696.45      916.09    139.14 o 
   8  -9  12      260.72      349.28    103.33 o 
   9  -9  12       14.23       18.41     48.22 o 
  -9  -8  12       65.01       11.69     21.92 o 
  -8  -8  12      225.92      249.71     51.21 o 
  -7  -8  12      188.34      121.65    108.46 o 
  -6  -8  12     2942.37     3074.49    186.73 o 
  -5  -8  12     1139.43     1128.44    120.35 o 
  -4  -8  12      104.41       76.63     37.99 o 
  -3  -8  12     2059.13     2234.69     95.58 o 
  -2  -8  12      988.89     1012.65     70.50 o 
  -1  -8  12      942.21     1071.39     40.37 o 
   0  -8  12      371.58      384.63     29.56 o 
   1  -8  12      900.81     1009.34     44.59 o 
   2  -8  12       20.22       19.55     21.88 o 
   3  -8  12       13.45       34.54     38.29 o 
   4  -8  12      361.45      351.51     78.10 o 
   5  -8  12      850.23      962.55    200.73 o 
   6  -8  12       18.89      -12.38     35.68 o 
   7  -8  12      146.25      131.18     67.46 o 
   8  -8  12        0.34       16.45     41.87 o 
 -10  -7  12       28.98        8.96     44.31 o 
  -9  -7  12      465.38      444.47     38.27 o 
  -8  -7  12       80.98       73.83     21.40 o 
  -7  -7  12      218.05      190.65     50.61 o 
  -6  -7  12     1124.41     1207.44     97.24 o 
  -5  -7  12     1749.56     1845.72    117.50 o 
  -4  -7  12        0.99        5.13     11.18 o 
  -3  -7  12     3530.95     3589.97    116.93 o 
  -2  -7  12     1645.55     1879.35     54.41 o 
  -1  -7  12      625.09      713.62     35.80 o 
   0  -7  12     3090.64     3585.45     96.59 o 
   1  -7  12      247.02      254.89     14.58 o 
   2  -7  12      870.39      898.37     92.24 o 
   3  -7  12        1.21       -0.65     17.92 o 
   4  -7  12     3396.81     3620.48    208.96 o 
   5  -7  12      579.10      535.02     88.73 o 
   6  -7  12       92.33      157.73     61.59 o 
   7  -7  12       10.99       40.73     44.64 o 
   8  -7  12      311.41      280.54     81.34 o 
   9  -7  12      102.39       42.85     49.70 o 
 -11  -6  12      815.09      743.27    164.45 o 
 -10  -6  12      273.21      370.16    115.24 o 
  -9  -6  12      478.27      466.04     32.67 o 
  -8  -6  12      135.89      157.54     22.75 o 
  -7  -6  12     1566.19     1523.85    104.44 o 
  -6  -6  12      302.79      244.27     30.09 o 
  -5  -6  12      704.46      693.69     53.35 o 
  -4  -6  12      373.25      376.68     31.30 o 
  -3  -6  12      994.37      983.60     42.05 o 
  -2  -6  12      208.92      250.94     17.25 o 
  -1  -6  12      218.47      246.07     17.98 o 
   0  -6  12       17.62       28.33      6.73 o 
   1  -6  12      245.91      233.46     10.66 o 
   2  -6  12     7752.08     8202.97    328.15 o 
   3  -6  12        1.21       -2.77     19.55 o 
   4  -6  12      563.92      494.76    124.79 o 
   5  -6  12        1.22       10.10     27.86 o 
   6  -6  12      149.38      193.76     61.76 o 
   7  -6  12      145.95      153.67     60.46 o 
   8  -6  12        1.22        8.31     30.95 o 
   9  -6  12      509.07      600.08    107.95 o 
 -11  -5  12      657.67      777.15    124.52 o 
 -10  -5  12       91.11       83.92     53.61 o 
  -9  -5  12      640.56      563.54    178.25 o 
  -8  -5  12      632.56      621.78     32.17 o 
  -7  -5  12        2.25        4.77     12.54 o 
  -6  -5  12      411.56      396.15     28.57 o 
  -5  -5  12     2900.88     2881.87    231.14 o 
  -4  -5  12     2585.47     2864.41     86.32 o 
  -3  -5  12        2.90       23.30     14.70 o 
  -2  -5  12       25.89       36.08     10.22 o 
  -1  -5  12      193.35      246.65     15.22 o 
   0  -5  12     2368.94     2628.03     60.04 o 
   1  -5  12        4.89       11.19      2.62 o 
   2  -5  12       32.53       38.29     28.02 o 
   3  -5  12      243.05      244.19     52.16 o 
   4  -5  12      108.34      130.20     45.30 o 
   5  -5  12      648.50      653.60     83.05 o 
   6  -5  12       61.34       69.25     43.34 o 
   7  -5  12     2179.65     2040.13    156.77 o 
   8  -5  12       56.07       47.90     44.48 o 
   9  -5  12      459.19      489.81     96.36 o 
 -12  -4  12       92.13      114.26     72.95 o 
 -11  -4  12      154.24      202.25     74.89 o 
 -10  -4  12        3.44       20.03     47.31 o 
  -9  -4  12     1164.72     1232.86    181.17 o 
  -8  -4  12      676.29      666.73     91.51 o 
  -7  -4  12     1421.49     1672.99     88.66 o 
  -6  -4  12     1952.77     2167.99     71.95 o 
  -5  -4  12      110.44      141.18     17.97 o 
  -4  -4  12       52.64       65.09     13.54 o 
  -3  -4  12      833.92      993.26     37.90 o 
  -2  -4  12     4096.75     4570.02    134.78 o 
  -1  -4  12     1400.20     1543.60     85.46 o 
   0  -4  12      368.01      326.35     15.40 o 
   1  -4  12     1570.55     1602.86     25.90 o 
   2  -4  12       22.46       10.66      9.04 o 
   3  -4  12     5687.54     4981.73    211.62 o 
   4  -4  12     2312.06     2238.34    131.41 o 
   5  -4  12      420.13      313.59     59.20 o 
   6  -4  12      105.20       90.12     13.36 o 
   7  -4  12      243.12      267.41     14.18 o 
   8  -4  12       89.41       20.23     16.39 o 
   9  -4  12       95.61       76.26     52.30 o 
 -12  -3  12      242.21      360.51    153.04 o 
 -11  -3  12      120.42      139.74     65.23 o 
 -10  -3  12     1391.27     1624.11    168.35 o 
  -9  -3  12       34.24       38.22     35.66 o 
  -8  -3  12       28.88       23.48     34.44 o 
  -7  -3  12     1609.86     1789.83    225.98 o 
  -6  -3  12       60.71       70.33     26.96 o 
  -5  -3  12      235.07      255.55     41.31 o 
  -4  -3  12     4519.22     4943.88    108.19 o 
  -3  -3  12     5286.89     5410.68    123.91 o 
  -2  -3  12     3509.55     3746.57    167.00 o 
  -1  -3  12      139.94      184.31     17.78 o 
   0  -3  12     3148.27     3327.06    238.37 o 
   1  -3  12       52.71       60.23     17.43 o 
   2  -3  12      827.33      861.39     57.97 o 
   3  -3  12      192.60      185.13     14.59 o 
   4  -3  12     2351.26     2398.93    260.90 o 
   5  -3  12       13.51        8.72     10.62 o 
   6  -3  12       22.16       -5.86     13.03 o 
   7  -3  12      183.31      190.34     17.56 o 
   8  -3  12      180.71      197.13     38.71 o 
   9  -3  12        0.17      -11.32     11.32 o 
 -12  -2  12        7.51       20.41     43.61 o 
 -11  -2  12      258.25      292.80     79.83 o 
 -10  -2  12     1150.75     1351.46    147.75 o 
  -9  -2  12     1317.93     1472.87    114.84 o 
  -8  -2  12      310.84      313.18     55.68 o 
  -7  -2  12      163.56      162.35     38.78 o 
  -6  -2  12        1.38      -18.96     19.24 o 
  -5  -2  12     1213.27     1199.37     34.22 o 
  -4  -2  12     1265.04     1245.23     41.43 o 
  -3  -2  12        6.41        9.89      8.67 o 
  -2  -2  12     7379.66     7739.84    640.88 o 
  -1  -2  12      960.25      964.14     75.63 o 
   0  -2  12      199.77      188.37     27.61 o 
   1  -2  12      692.71      686.91     52.59 o 
   2  -2  12     1065.62     1147.44    115.32 o 
   3  -2  12     2033.10     2477.89     58.73 o 
   4  -2  12      524.99      612.81     28.14 o 
   5  -2  12     2237.54     2743.06    127.18 o 
   6  -2  12      102.91      142.53     89.79 o 
   7  -2  12       74.37       80.17     11.90 o 
   8  -2  12      151.22      141.43     15.08 o 
   9  -2  12      145.49      124.88     34.39 o 
  10  -2  12       79.25       -7.82     14.66 o 
 -12  -1  12      539.53      370.87    252.02 o 
 -11  -1  12       14.94       32.76     45.13 o 
 -10  -1  12      237.09      265.87     66.67 o 
  -9  -1  12     1389.92     1536.61    112.86 o 
  -8  -1  12     2941.41     3243.04    203.10 o 
  -7  -1  12       97.00       98.42     47.26 o 
  -6  -1  12      644.14      665.61     77.02 o 
  -5  -1  12      933.18      976.35     26.39 o 
  -4  -1  12     1279.84     1330.32     62.05 o 
  -3  -1  12      146.85      154.95     15.86 o 
  -2  -1  12      454.70      434.44     23.96 o 
  -1  -1  12      960.75     1143.92     48.12 o 
   0  -1  12      244.34      254.57     21.33 o 
   1  -1  12     3440.30     3769.22     87.69 o 
   2  -1  12     1138.87     1270.13     38.45 o 
   3  -1  12     3683.24     4047.17     93.45 o 
   4  -1  12      253.19      300.05     25.11 o 
   5  -1  12       11.45       56.51     27.04 o 
   6  -1  12       10.68       10.13     10.93 o 
   7  -1  12      156.12      161.64     22.39 o 
   8  -1  12      325.19      441.71     35.12 o 
   9  -1  12       12.80       25.40     13.11 o 
  10  -1  12       25.94       18.25     19.71 o 
 -12   0  12      834.57     1041.56    132.77 o 
 -11   0  12      190.46      113.32    127.04 o 
 -10   0  12      614.63      613.74     86.26 o 
  -9   0  12        8.09      -10.09     24.76 o 
  -8   0  12        0.66       -7.66     50.18 o 
  -7   0  12      979.83     1076.44    109.57 o 
  -6   0  12     1010.55     1105.93     95.39 o 
  -5   0  12     4977.30     4858.82    199.77 o 
  -4   0  12      686.71      719.32     25.34 o 
  -3   0  12      748.78      722.82     46.18 o 
  -2   0  12      161.09      262.06     29.84 o 
  -1   0  12     2048.89     2450.25    114.32 o 
   0   0  12        5.31       17.22     12.01 o 
   1   0  12       83.31       60.99     15.19 o 
   2   0  12      280.62      300.31     23.35 o 
   3   0  12       26.72       33.75     19.71 o 
   4   0  12       24.80       18.82     13.60 o 
   5   0  12        4.94       -2.75      8.39 o 
   6   0  12     1132.36     1399.78     71.94 o 
   7   0  12      671.57      774.25     41.18 o 
   8   0  12      415.44      547.72     37.74 o 
   9   0  12       26.87       40.66     21.42 o 
  10   0  12      181.57      201.43     37.53 o 
 -12   1  12        6.15       -5.16     41.39 o 
 -11   1  12      113.39       86.00     77.16 o 
 -10   1  12       35.49       14.31     29.25 o 
  -9   1  12      283.84      209.96     75.31 o 
  -8   1  12     1586.05     1802.31    247.69 o 
  -7   1  12     5707.38     6231.28    297.03 o 
  -6   1  12     2736.85     2676.41    235.56 o 
  -5   1  12      758.84      788.99     37.91 o 
  -4   1  12      676.17      662.84     53.63 o 
  -3   1  12       61.96       67.16     23.60 o 
  -2   1  12      415.86      475.88     47.90 o 
  -1   1  12     1652.37     1991.65     93.59 o 
   0   1  12      979.65      900.89     60.20 o 
   1   1  12      186.69      198.25     32.56 o 
   2   1  12       24.12       21.72     16.91 o 
   3   1  12      140.90      136.98     34.57 o 
   4   1  12      382.38      454.61     40.93 o 
   5   1  12       71.84       79.52     23.18 o 
   6   1  12      140.71      192.31     26.39 o 
   7   1  12      147.13      176.01     27.30 o 
   8   1  12      233.34      340.06     44.45 o 
   9   1  12       57.62       41.65     21.10 o 
  10   1  12        8.13      -12.56     17.15 o 
 -12   2  12        4.95       28.42     91.88 o 
 -11   2  12       26.12       26.56     37.79 o 
 -10   2  12      234.90      203.25     83.29 o 
  -9   2  12     1049.78     1157.74    141.55 o 
  -8   2  12      193.33      224.10    113.27 o 
  -7   2  12     1262.93     1308.29    121.40 o 
  -6   2  12     5498.92     6089.17    122.14 o 
  -5   2  12      745.89      923.59     90.26 o 
  -4   2  12     1970.82     2074.03     97.71 o 
  -3   2  12      443.77      513.98     50.93 o 
  -2   2  12     2726.83     3281.36    134.84 o 
  -1   2  12      212.31      194.75     69.12 o 
   0   2  12      614.64      593.91     45.40 o 
   1   2  12      979.24     1202.86     67.24 o 
   2   2  12      920.25     1056.53     53.59 o 
   3   2  12      130.75      147.69     32.18 o 
   4   2  12       15.50       28.22     16.88 o 
   5   2  12        6.28        2.43     10.88 o 
   6   2  12       22.80       11.52     19.55 o 
   7   2  12        4.60       13.29     19.01 o 
   8   2  12      129.90      178.02     34.50 o 
   9   2  12      162.82      160.57     59.72 o 
 -12   3  12      140.07      222.27     71.90 o 
 -11   3  12     1144.53     1273.24    175.17 o 
 -10   3  12      481.01      543.66    113.49 o 
  -9   3  12      290.36      260.65     83.95 o 
  -8   3  12      987.36      910.83    117.55 o 
  -7   3  12       19.80       17.41     25.25 o 
  -6   3  12      570.09      541.49     40.02 o 
  -5   3  12       39.17       39.48     36.08 o 
  -4   3  12      167.75      224.04     56.61 o 
  -3   3  12     1889.17     2278.69    108.05 o 
  -2   3  12     1649.12     1703.38     90.48 o 
  -1   3  12      362.29      398.59     47.10 o 
   0   3  12      175.72      183.31     34.03 o 
   1   3  12     1874.36     2262.78    114.38 o 
   2   3  12      104.21       72.82     33.49 o 
   3   3  12      180.46      199.52     32.67 o 
   4   3  12      487.74      609.04     62.55 o 
   5   3  12      493.82      569.37     85.38 o 
   6   3  12       15.06       31.92     21.70 o 
   7   3  12       13.38       28.73     46.43 o 
   8   3  12       33.34       31.15     24.82 o 
   9   3  12       73.58       47.74     36.81 o 
 -12   4  12      405.07      369.42    199.55 o 
 -11   4  12       97.62      181.03     90.11 o 
 -10   4  12        3.29       35.84     53.44 o 
  -9   4  12      861.59      949.46    133.17 o 
  -8   4  12      457.25      580.69    105.83 o 
  -7   4  12      105.98      125.84     24.84 o 
  -6   4  12      553.00      615.30     33.34 o 
  -5   4  12     3151.69     3808.38    193.99 o 
  -4   4  12       38.11       55.14     41.62 o 
  -3   4  12      575.57      667.49     69.30 o 
  -2   4  12      703.71      793.83     69.91 o 
  -1   4  12        5.73       34.09     28.10 o 
   0   4  12      151.56      206.32     50.73 o 
   1   4  12      860.30     1007.63     68.79 o 
   2   4  12      847.62      968.42     67.32 o 
   3   4  12      398.51      524.16     51.56 o 
   4   4  12      245.05      255.42     40.83 o 
   5   4  12       89.97      113.38     39.07 o 
   6   4  12       53.65       70.38     30.40 o 
   7   4  12      284.79      348.94     63.71 o 
   8   4  12       86.32       41.80     41.22 o 
 -11   5  12      446.33      599.34    226.95 o 
 -10   5  12      297.37      411.91    107.91 o 
  -9   5  12       24.13       57.02     58.00 o 
  -8   5  12       44.17       23.18     12.57 o 
  -7   5  12       54.51       66.24     20.68 o 
  -6   5  12      359.02      381.23     29.18 o 
  -5   5  12      148.91      125.52     47.24 o 
  -4   5  12     6103.35     7221.06    313.95 o 
  -3   5  12      534.97      698.08     76.65 o 
  -2   5  12      234.84      344.04     65.59 o 
  -1   5  12     1063.08     1330.23    107.12 o 
   0   5  12      114.48      160.42     42.20 o 
   1   5  12       98.14      173.08     68.47 o 
   2   5  12       45.06       62.71     34.29 o 
   3   5  12      633.61      861.61     80.91 o 
   4   5  12      336.22      322.25     50.25 o 
   5   5  12        4.93       -7.31     33.08 o 
   6   5  12      977.02     1411.69     97.47 o 
   7   5  12       21.56        1.03     16.73 o 
   8   5  12       57.05       68.45     45.29 o 
 -11   6  12       17.43       56.21    113.88 o 
 -10   6  12       53.78       72.01     69.08 o 
  -9   6  12      276.62      421.51    114.59 o 
  -8   6  12     1160.77     1321.70    121.06 o 
  -7   6  12      146.36      130.64     40.50 o 
  -6   6  12      754.72      808.20    217.03 o 
  -5   6  12      513.23      569.48    353.26 o 
  -4   6  12      105.08       63.44     54.55 o 
  -3   6  12      347.14      362.42     85.98 o 
  -2   6  12      288.06      333.65     79.54 o 
  -1   6  12      289.17      302.17     57.37 o 
   0   6  12      118.41      120.33     41.96 o 
   1   6  12     2962.79     3691.26    162.29 o 
   2   6  12      195.37      148.54    106.34 o 
   3   6  12      309.50      221.08    166.76 o 
   4   6  12       12.62       27.70     36.09 o 
   5   6  12      211.21        8.01     28.75 o 
   6   6  12       22.51       45.09     46.76 o 
   7   6  12        4.63        5.14     23.44 o 
 -10   7  12      107.03      196.51     99.07 o 
  -9   7  12        0.97       25.13     43.72 o 
  -8   7  12       46.08       47.71     21.63 o 
  -7   7  12      569.73      559.38    191.55 o 
  -6   7  12      311.67      318.11    113.56 o 
  -5   7  12      246.92       78.00     82.80 o 
  -4   7  12      167.11      258.68     69.52 o 
  -3   7  12     1836.68     2541.50    160.39 o 
  -2   7  12      917.65     1211.59    112.14 o 
  -1   7  12      744.22      908.75     97.35 o 
   0   7  12        5.13      -26.57     32.03 o 
   1   7  12     2409.70     3000.76    159.17 o 
   2   7  12      108.85       63.48     80.41 o 
   3   7  12       32.90       10.22     25.17 o 
   4   7  12       28.79        4.19     21.37 o 
   5   7  12      181.89        5.95     25.87 o 
   6   7  12        7.44       -3.15     29.18 o 
 -10   8  12       49.59      110.95     88.47 o 
  -9   8  12      551.24      478.13    353.21 o 
  -8   8  12       29.79       19.00     17.14 o 
  -7   8  12        9.95        2.10     14.29 o 
  -6   8  12       66.39       85.15     45.65 o 
  -5   8  12        2.94       -2.88     15.78 o 
  -4   8  12        7.66      -13.77     34.69 o 
  -3   8  12      359.98      647.77     97.13 o 
  -2   8  12       82.43       95.84     50.66 o 
  -1   8  12      357.57      321.22    255.38 o 
   0   8  12       36.95      -17.48     32.89 o 
   1   8  12      158.88        1.50     26.77 o 
   2   8  12       42.60        1.05     19.95 o 
   3   8  12       81.48        4.26     24.08 o 
   4   8  12      409.63      474.45    341.63 o 
   5   8  12       95.20        5.11     27.91 o 
  -8   9  12       68.77      109.71     35.55 o 
  -7   9  12      120.76      120.57     71.13 o 
  -6   9  12      372.81      285.58    190.50 o 
  -5   9  12      118.44       96.80     42.09 o 
  -4   9  12      549.26      779.26    115.46 o 
  -3   9  12      101.62      127.13     61.96 o 
  -2   9  12       60.59      114.91     59.02 o 
  -1   9  12       43.47        5.50     33.43 o 
   0   9  12        3.41       37.07     42.31 o 
   1   9  12       36.33      -37.30     46.76 o 
   2   9  12      239.34        2.11     24.66 o 
   3   9  12        1.32       -5.70     39.59 o 
   4   9  12      203.29        6.44     30.69 o 
  -7  10  12        7.36        7.85     18.63 o 
  -6  10  12       55.58       55.32     31.22 o 
  -5  10  12      599.84      768.83    108.07 o 
  -4  10  12      383.22      304.63    159.29 o 
  -3  10  12       27.21       85.99     72.17 o 
  -2  10  12       12.25       53.02     52.75 o 
  -1  10  12        0.55       65.15     53.98 o 
   0  10  12       37.40      142.78     65.65 o 
   1  10  12       44.83       57.14     65.90 o 
   2  10  12       42.91        0.50     22.85 o 
  -4  11  12        0.10      -17.90     26.96 o 
  -3  11  12       12.75       15.71     27.13 o 
  -2  11  12      141.63      219.77     87.05 o 
  -1  11  12      178.74      233.62     86.03 o 
  -1 -13  13      174.65      312.23     97.45 o 
   0 -13  13      262.47      411.38    111.16 o 
   1 -13  13      599.37      942.12    153.30 o 
   2 -13  13       16.37      -20.53     54.25 o 
  -4 -12  13      434.58      504.68     55.90 o 
  -3 -12  13       34.39       31.71     23.18 o 
  -2 -12  13       43.08       20.38     28.84 o 
  -1 -12  13       83.09       88.38     34.78 o 
   0 -12  13        8.33       36.66     49.20 o 
   1 -12  13     1409.98     2049.44    195.67 o 
   2 -12  13      296.20      276.01    230.24 o 
   3 -12  13     1193.60     1587.58    219.91 o 
   4 -12  13      108.91      112.25     73.18 o 
   5 -12  13       10.54       43.01     63.05 o 
  -6 -11  13      418.67      373.77    257.75 o 
  -5 -11  13       53.50       35.83     32.22 o 
  -4 -11  13      204.95      199.49     58.34 o 
  -3 -11  13       69.45       99.03     29.28 o 
  -2 -11  13       57.96       82.12     24.05 o 
  -1 -11  13      578.60      570.31     88.80 o 
   0 -11  13       27.40       59.30     33.24 o 
   1 -11  13      442.13      378.57    288.52 o 
   2 -11  13        2.20       12.19     33.21 o 
   3 -11  13        7.27       -1.76     20.49 o 
   4 -11  13       33.83       59.55     45.06 o 
   5 -11  13      119.07      227.15     95.98 o 
   6 -11  13     1142.96     1724.94    213.03 o 
  -7 -10  13      639.07      687.07     68.42 o 
  -6 -10  13      100.99       61.05     51.90 o 
  -5 -10  13      189.19      133.87    111.80 o 
  -4 -10  13        5.70        4.92     17.84 o 
  -3 -10  13        3.90       -0.36     41.62 o 
  -2 -10  13        1.40        1.27     14.50 o 
  -1 -10  13      775.37      811.89    110.79 o 
   0 -10  13      476.91      471.71     57.48 o 
   1 -10  13        1.33        0.78      3.44 o 
   2 -10  13        9.98        6.53     24.35 o 
   3 -10  13       26.31       26.88     31.38 o 
   4 -10  13      902.87     1137.95    150.63 o 
   5 -10  13        9.66        0.00     21.18 o 
   6 -10  13      135.92      224.71     92.56 o 
   7 -10  13      184.88      247.38    100.71 o 
  -8  -9  13       63.78       41.22     30.39 o 
  -7  -9  13       14.68      -15.69     20.11 o 
  -6  -9  13      278.10      177.04    124.77 o 
  -5  -9  13      209.21      206.55     36.71 o 
  -4  -9  13        7.49       22.75     23.83 o 
  -3  -9  13     1504.01     1751.30     77.85 o 
  -2  -9  13     1810.71     2157.73    128.86 o 
  -1  -9  13     1021.68     1094.43     72.52 o 
   0  -9  13        9.68        7.90      9.76 o 
   1  -9  13     1051.36     1114.62     47.81 o 
   2  -9  13       26.01       -3.03     17.97 o 
   3  -9  13        8.97        1.95     25.41 o 
   4  -9  13        0.80        0.65     23.95 o 
   5  -9  13      450.31      647.00    117.89 o 
   6  -9  13       10.75      -21.67     45.62 o 
   7  -9  13      176.27      252.43     91.75 o 
   8  -9  13       28.17       52.62     61.42 o 
  -9  -8  13      256.65      232.91     91.92 o 
  -8  -8  13       23.47       19.93     26.53 o 
  -7  -8  13      240.87      185.10    144.24 o 
  -6  -8  13      170.58      139.26     30.35 o 
  -5  -8  13     1718.34     1915.23     83.86 o 
  -4  -8  13      647.42      708.01     76.35 o 
  -3  -8  13     1655.39     1924.16    118.13 o 
  -2  -8  13      224.59      219.65     36.06 o 
  -1  -8  13     1331.77     1555.02     54.40 o 
   0  -8  13      599.64      791.09     22.09 o 
   1  -8  13      258.60      379.06     49.39 o 
   2  -8  13      272.09      312.00    116.39 o 
   3  -8  13      234.87        0.16     18.74 o 
   4  -8  13      694.89      909.06    119.26 o 
   5  -8  13      224.82      248.39     78.23 o 
   6  -8  13      715.23      604.75    112.40 o 
   7  -8  13        0.43       51.97     54.41 o 
   8  -8  13      331.24      416.81    106.61 o 
 -10  -7  13       22.59       83.09     74.45 o 
  -9  -7  13      209.72      212.19     86.87 o 
  -8  -7  13       73.43       85.71     22.14 o 
  -7  -7  13       30.69       44.74     27.86 o 
  -6  -7  13     1380.56     1475.62    133.07 o 
  -5  -7  13     1879.50     2129.44    189.49 o 
  -4  -7  13      104.73      113.21     29.66 o 
  -3  -7  13       16.90       11.84     10.79 o 
  -2  -7  13        2.26       -0.77      6.60 o 
  -1  -7  13      985.72     1211.79     40.33 o 
   0  -7  13     1317.49     1451.43     53.83 o 
   1  -7  13       24.07       11.75     10.43 o 
   2  -7  13     3390.92     3854.12    203.91 o 
   3  -7  13      515.54      524.53     83.83 o 
   4  -7  13      677.50        3.26     42.26 o 
   5  -7  13        8.30       11.73     31.28 o 
   6  -7  13       80.89       87.34     55.07 o 
   7  -7  13        2.77        9.77     34.21 o 
   8  -7  13       10.36        7.01     33.23 o 
 -10  -6  13        0.79       59.58     50.84 o 
  -9  -6  13      187.97       67.78     47.85 o 
  -8  -6  13      534.74      575.62     39.61 o 
  -7  -6  13      197.60      180.36     25.33 o 
  -6  -6  13     1687.74     1832.94    123.12 o 
  -5  -6  13      451.72      455.69     68.16 o 
  -4  -6  13     2094.14     2365.14    120.29 o 
  -3  -6  13      412.13      424.17     23.77 o 
  -2  -6  13     1072.47     1273.75     45.29 o 
  -1  -6  13       86.72       90.09     11.36 o 
   0  -6  13      605.12      694.69     39.58 o 
   1  -6  13     1262.56     1270.29     27.08 o 
   2  -6  13        4.11       -7.49     22.81 o 
   3  -6  13      104.41      146.01     49.05 o 
   4  -6  13        2.74        3.42     22.64 o 
   5  -6  13     1560.25     1598.95    136.16 o 
   6  -6  13        3.24       30.95     39.43 o 
   7  -6  13      465.00      603.00    100.45 o 
   8  -6  13      185.69      208.60     73.17 o 
   9  -6  13       50.37       93.52     60.12 o 
 -11  -5  13       40.29      106.85     83.37 o 
 -10  -5  13       69.51      119.74     58.62 o 
  -9  -5  13      423.66      542.90    137.37 o 
  -8  -5  13     3114.41     3452.85    188.00 o 
  -7  -5  13      247.54      302.59     34.82 o 
  -6  -5  13     4149.17     4731.23    225.89 o 
  -5  -5  13      237.70      288.87     27.48 o 
  -4  -5  13      276.88      274.63     19.77 o 
  -3  -5  13        3.52       13.36     11.04 o 
  -2  -5  13       81.33      112.79     18.60 o 
  -1  -5  13     8206.27     9557.56    241.17 o 
   0  -5  13      284.56      295.33     13.35 o 
   1  -5  13     2420.43     2899.18    127.65 o 
   2  -5  13      259.20      243.22     51.35 o 
   3  -5  13      503.65      542.18    119.89 o 
   4  -5  13       61.35       57.19     37.15 o 
   5  -5  13     1337.11     1253.72    115.85 o 
   6  -5  13       19.14       62.72     44.80 o 
   7  -5  13       81.60       82.45     50.84 o 
   8  -5  13        1.03      -45.45     45.45 o 
   9  -5  13      132.26      127.27     66.00 o 
 -11  -4  13       67.03       11.29     36.61 o 
 -10  -4  13      113.79      102.97     55.40 o 
  -9  -4  13        7.26      -40.17     40.17 o 
  -8  -4  13      121.70      135.51     45.40 o 
  -7  -4  13       28.58       26.62     25.90 o 
  -6  -4  13      192.60      221.05     48.27 o 
  -5  -4  13        4.24        4.37     13.36 o 
  -4  -4  13     1399.22     1609.79     62.71 o 
  -3  -4  13     4841.57     5485.01    120.04 o 
  -2  -4  13      205.64      237.91     18.21 o 
  -1  -4  13     2621.95     2845.05    101.89 o 
   0  -4  13     3933.13     4160.88    183.68 o 
   1  -4  13      483.58      481.69     14.85 o 
   2  -4  13      576.00      590.84     22.01 o 
   3  -4  13      409.91      368.07     59.69 o 
   4  -4  13     1282.87     1274.91    103.11 o 
   5  -4  13      226.94      228.85     57.86 o 
   6  -4  13       16.82       63.54     42.03 o 
   7  -4  13      323.21      314.31     15.61 o 
   8  -4  13       89.12       91.25     53.77 o 
   9  -4  13       48.32       73.64     55.88 o 
 -12  -3  13      211.97      287.63     93.40 o 
 -11  -3  13        0.02       54.70     61.07 o 
 -10  -3  13      322.12      385.94     79.67 o 
  -9  -3  13      542.03      678.65     85.96 o 
  -8  -3  13       15.23       22.16     32.58 o 
  -7  -3  13       89.84      102.72     35.66 o 
  -6  -3  13        0.50       -4.48     15.26 o 
  -5  -3  13     1763.00     1955.57     58.17 o 
  -4  -3  13       25.30       25.92     10.32 o 
  -3  -3  13      288.77      305.38     24.87 o 
  -2  -3  13      650.17      651.66     32.98 o 
  -1  -3  13     1303.42     1282.01     78.89 o 
   0  -3  13      596.13      660.99     32.96 o 
   1  -3  13       31.07       23.75     14.03 o 
   2  -3  13     2697.21     2695.89    150.29 o 
   3  -3  13     1113.83     1101.46     83.97 o 
   4  -3  13      885.78     1004.98    146.53 o 
   5  -3  13     1207.03     1465.14    119.47 o 
   6  -3  13      223.66      241.61     18.15 o 
   7  -3  13       16.74        8.69     11.37 o 
   8  -3  13      147.39       34.99     61.27 o 
   9  -3  13       88.56       64.03     53.93 o 
 -12  -2  13      407.22      554.62    165.31 o 
 -11  -2  13      148.20      115.02     60.39 o 
 -10  -2  13      645.41      762.42     99.53 o 
  -9  -2  13       55.00       66.74     40.32 o 
  -8  -2  13      800.11      838.02     80.53 o 
  -7  -2  13      737.91      723.78    108.04 o 
  -6  -2  13      572.84      689.99     59.71 o 
  -5  -2  13      210.86      219.56     17.77 o 
  -4  -2  13     1477.18     1596.94     48.72 o 
  -3  -2  13      498.31      571.59     66.56 o 
  -2  -2  13     1013.23     1010.27     85.37 o 
  -1  -2  13      115.07      108.10     14.57 o 
   0  -2  13      269.80      336.84     24.06 o 
   1  -2  13     1548.25     1498.06    106.83 o 
   2  -2  13     1253.92     1241.65    109.88 o 
   3  -2  13     1662.08     1885.44    157.06 o 
   4  -2  13      747.38      792.72     55.41 o 
   5  -2  13       91.98       97.75     13.62 o 
   6  -2  13       49.80       40.54     30.71 o 
   7  -2  13       84.16       99.83     15.86 o 
   8  -2  13      114.28      129.93     15.05 o 
   9  -2  13      185.50      161.22     55.08 o 
 -12  -1  13      417.98      259.02    229.71 o 
 -11  -1  13      235.53      251.85     76.36 o 
 -10  -1  13      226.20      343.87     73.53 o 
  -9  -1  13      623.27      683.99     83.80 o 
  -8  -1  13     1112.29     1160.46     92.03 o 
  -7  -1  13      299.90      246.01    105.97 o 
  -6  -1  13      256.17      226.75     56.08 o 
  -5  -1  13     3157.16     3427.71    128.76 o 
  -4  -1  13      583.17      575.60     27.59 o 
  -3  -1  13      580.35      594.69     84.12 o 
  -2  -1  13       52.48       56.66     13.94 o 
  -1  -1  13     1161.25     1314.95     51.81 o 
   0  -1  13     1783.02     2076.15     62.50 o 
   1  -1  13       96.02      140.48     23.14 o 
   2  -1  13       53.28       50.86     12.32 o 
   3  -1  13       69.49       59.11     12.49 o 
   4  -1  13        4.21       -4.29      7.28 o 
   5  -1  13     1334.07     1443.75    187.02 o 
   6  -1  13     1086.26     1316.03     79.11 o 
   7  -1  13      431.99      565.72     36.67 o 
   8  -1  13       22.71       40.25     14.03 o 
   9  -1  13        0.70        5.98     16.00 o 
  10  -1  13       73.49       38.62     24.11 o 
 -12   0  13        0.64      -14.65     40.31 o 
 -11   0  13        1.13        9.00     32.36 o 
 -10   0  13        0.17       -8.51     40.73 o 
  -9   0  13      488.40      508.60     75.13 o 
  -8   0  13      210.00      211.07     71.23 o 
  -7   0  13     4001.63     4463.81    343.95 o 
  -6   0  13      144.19      157.27     50.85 o 
  -5   0  13      136.17      146.01     20.05 o 
  -4   0  13      547.03      564.29     32.48 o 
  -3   0  13      149.41      206.44     32.18 o 
  -2   0  13      396.77      449.23     38.98 o 
  -1   0  13      131.63      168.03     25.78 o 
   0   0  13     6566.53     8359.89    211.26 o 
   1   0  13        9.32       28.22     13.50 o 
   2   0  13       60.34      119.86     18.90 o 
   3   0  13      560.81      617.49     41.67 o 
   4   0  13       52.18       72.39     16.42 o 
   5   0  13      287.05      402.83     35.59 o 
   6   0  13      811.44      938.49     44.42 o 
   7   0  13      204.00      242.25     27.79 o 
   8   0  13       33.11       55.69     22.11 o 
   9   0  13        0.97      -16.61     16.61 o 
  10   0  13      250.44      197.48     37.58 o 
 -12   1  13      178.83       32.30     46.60 o 
 -11   1  13      153.30       73.32     91.99 o 
 -10   1  13       13.47      -12.30     34.24 o 
  -9   1  13       83.31      124.98     67.62 o 
  -8   1  13      206.58      263.22     77.26 o 
  -7   1  13      431.02      439.81    134.37 o 
  -6   1  13       35.20       40.47     11.00 o 
  -5   1  13     1637.24     1842.43     57.20 o 
  -4   1  13     2276.43     2467.24    107.14 o 
  -3   1  13      637.89      717.75     56.29 o 
  -2   1  13      863.47      878.70     57.75 o 
  -1   1  13      130.70      190.46     36.83 o 
   0   1  13     1214.02     1350.77     62.36 o 
   1   1  13       18.46       95.44     44.31 o 
   2   1  13      650.33      809.15     68.88 o 
   3   1  13      328.84      424.00     42.17 o 
   4   1  13      590.38      670.80     41.11 o 
   5   1  13       91.92      141.43     26.15 o 
   6   1  13       21.49       15.76     24.26 o 
   7   1  13       96.08      100.83     24.61 o 
   8   1  13      212.77      332.87     90.21 o 
   9   1  13       30.55       40.61     26.56 o 
 -12   2  13       50.86       45.56     61.57 o 
 -11   2  13      183.98      112.68     57.31 o 
 -10   2  13     1063.17     1334.86    173.53 o 
  -9   2  13      106.83      124.98     69.09 o 
  -8   2  13      585.21      661.76    102.44 o 
  -7   2  13      164.66      143.74     93.38 o 
  -6   2  13      684.90      813.92     28.73 o 
  -5   2  13      937.31     1076.28     82.94 o 
  -4   2  13      804.00      980.48     73.96 o 
  -3   2  13     2581.30     3142.12    127.12 o 
  -2   2  13     3909.68     4806.71    161.79 o 
  -1   2  13       20.51       42.73     23.06 o 
   0   2  13      544.73      730.90     53.29 o 
   1   2  13     1981.35     2333.20     90.07 o 
   2   2  13     1084.19     1396.92     65.72 o 
   3   2  13     1511.71     1754.46     89.95 o 
   4   2  13       27.38       21.27     27.29 o 
   5   2  13      981.53     1313.77     77.63 o 
   6   2  13      136.32      175.56     37.65 o 
   7   2  13       32.86       47.29     28.76 o 
   8   2  13        1.30       -8.36     45.21 o 
   9   2  13       53.85       45.33     25.33 o 
 -12   3  13      125.03       57.31     52.02 o 
 -11   3  13        2.71       10.10     44.64 o 
 -10   3  13      426.32      473.15    116.09 o 
  -9   3  13      349.35      411.48     99.45 o 
  -8   3  13      410.39      442.52     94.57 o 
  -7   3  13       89.27       71.62      9.70 o 
  -6   3  13      324.24      349.28     70.36 o 
  -5   3  13      195.41      238.51     51.80 o 
  -4   3  13      241.13      269.53     50.87 o 
  -3   3  13       43.83       60.96     31.71 o 
  -2   3  13      829.89      925.52     72.53 o 
  -1   3  13       31.71       24.69     29.18 o 
   0   3  13        2.84      -23.59     23.59 o 
   1   3  13     1297.52     1393.55    115.56 o 
   2   3  13      250.27      323.55     45.23 o 
   3   3  13     1660.59     1952.88     98.94 o 
   4   3  13      173.45      224.34     36.21 o 
   5   3  13       50.83       71.34     33.01 o 
   6   3  13        7.38       36.50     27.77 o 
   7   3  13       48.32       55.39     27.74 o 
   8   3  13      194.79      116.81    101.37 o 
   9   3  13        9.80       25.17     28.20 o 
 -12   4  13       15.97      -77.06     78.85 o 
 -11   4  13     1195.63     1266.90    186.12 o 
 -10   4  13      425.45      457.01    115.27 o 
  -9   4  13      232.10      158.42    129.41 o 
  -8   4  13       78.28      107.70     65.34 o 
  -7   4  13       38.16       52.75     16.79 o 
  -6   4  13       54.14       61.15     39.58 o 
  -5   4  13       17.57       22.17     29.46 o 
  -4   4  13      137.80      151.84     54.78 o 
  -3   4  13     1323.62     1552.50    104.90 o 
  -2   4  13      176.58      200.48     46.57 o 
  -1   4  13       59.03       91.43     35.18 o 
   0   4  13      211.57      287.55     46.91 o 
   1   4  13       66.21       62.54     29.21 o 
   2   4  13      150.17      183.07     37.83 o 
   3   4  13        9.15      -24.19     24.19 o 
   4   4  13        1.31       17.32     20.48 o 
   5   4  13      106.76      151.12     53.94 o 
   6   4  13      932.41     1165.42     98.80 o 
   7   4  13      374.86      581.43     66.68 o 
   8   4  13      973.50     1461.14    132.75 o 
 -11   5  13        7.67       14.99     49.85 o 
 -10   5  13      169.66      192.79     88.00 o 
  -9   5  13       22.37       23.46     83.41 o 
  -8   5  13      870.95     1309.02    130.71 o 
  -7   5  13     1753.40     1954.14     95.57 o 
  -6   5  13      370.49      276.03    139.08 o 
  -5   5  13      415.47      510.06     79.47 o 
  -4   5  13        5.26       -2.72     22.24 o 
  -3   5  13      370.50      373.82     66.21 o 
  -2   5  13        0.60       -1.09     18.12 o 
  -1   5  13     2616.20     3497.23    158.38 o 
   0   5  13     1421.11     1776.61    109.56 o 
   1   5  13      316.31      326.04     68.26 o 
   2   5  13      345.48      443.14     73.12 o 
   3   5  13      113.47       93.83     35.19 o 
   4   5  13      484.71      746.01     71.05 o 
   5   5  13       60.62       74.64     43.00 o 
   6   5  13      241.41      169.72    150.43 o 
   7   5  13      448.88      663.53    101.82 o 
 -11   6  13       42.55      -51.00     70.22 o 
 -10   6  13       27.28       82.44     75.27 o 
  -9   6  13      110.74       71.37     71.70 o 
  -8   6  13       65.64       72.41     39.07 o 
  -7   6  13      235.53      274.95    117.40 o 
  -6   6  13      415.64      437.57    125.34 o 
  -5   6  13        1.71        9.03     29.66 o 
  -4   6  13      457.16      553.59    344.00 o 
  -3   6  13     1247.33     1682.39    144.65 o 
  -2   6  13      178.69      228.66     68.20 o 
  -1   6  13       27.44      -13.34     29.61 o 
   0   6  13      773.87      961.51     91.09 o 
   1   6  13        9.81       20.63     27.96 o 
   2   6  13      118.64       69.33     70.48 o 
   3   6  13      419.20      267.98    199.90 o 
   4   6  13       70.47       -8.36     28.66 o 
   5   6  13      168.12      158.65    121.08 o 
   6   6  13       89.09       70.73     76.83 o 
   7   6  13      145.86       69.96     85.47 o 
 -10   7  13      132.55       99.56     87.18 o 
  -9   7  13      313.37      385.55    284.36 o 
  -8   7  13      481.85      522.26    154.93 o 
  -7   7  13       59.01       53.59     27.19 o 
  -6   7  13       18.12        7.92     20.21 o 
  -5   7  13        0.80      -26.15     40.43 o 
  -4   7  13        1.02      -59.07     60.96 o 
  -3   7  13      624.25      855.54    106.77 o 
  -2   7  13      184.26      376.93     75.82 o 
  -1   7  13       52.78      104.46     49.40 o 
   0   7  13      783.74     1067.52    122.48 o 
   1   7  13      532.64      621.68     83.75 o 
   2   7  13      201.43        5.71     28.19 o 
   3   7  13      352.03       -0.33     38.96 o 
   4   7  13      782.33     1060.68    102.36 o 
   5   7  13       26.61       -1.63     29.49 o 
   6   7  13       24.18       36.28     44.31 o 
  -9   8  13      264.08      276.25    246.44 o 
  -8   8  13       11.60       34.15     24.05 o 
  -7   8  13      344.88      296.65    189.00 o 
  -6   8  13       73.23       76.76     37.41 o 
  -5   8  13       71.02        0.09     30.55 o 
  -4   8  13        4.34       -6.98     52.46 o 
  -3   8  13        1.58       -0.70     26.12 o 
  -2   8  13      152.73       84.13     76.35 o 
  -1   8  13      311.54      282.42    248.51 o 
   0   8  13      138.44       91.59    144.13 o 
   1   8  13        7.72       18.80     32.98 o 
   2   8  13      612.84      803.30     99.79 o 
   3   8  13      108.19       -6.52     26.20 o 
   4   8  13        3.78       -6.24     28.28 o 
  -8   9  13       48.10       51.93    102.25 o 
  -7   9  13       73.02       73.72     27.64 o 
  -6   9  13      122.75      142.09     91.26 o 
  -5   9  13      354.00      431.70    129.83 o 
  -4   9  13      402.85      537.36    107.20 o 
  -3   9  13        0.63        7.98     37.71 o 
  -2   9  13        0.18       38.72     47.27 o 
  -1   9  13       11.09       19.85     51.33 o 
   0   9  13       96.60      115.70    111.21 o 
   1   9  13       20.08       44.95     44.85 o 
   2   9  13       15.08       -5.01     28.11 o 
   3   9  13       54.16        5.79     27.96 o 
  -6  10  13      177.63      204.03     74.82 o 
  -5  10  13        7.84       20.87     34.18 o 
  -4  10  13        6.57      -19.69     24.74 o 
  -3  10  13        0.36      -77.05     77.05 o 
  -2  10  13       52.94      110.06     67.64 o 
  -1  10  13      247.78      414.27    121.25 o 
   0  10  13        0.16       62.70     53.96 o 
   1  10  13      364.79      696.94    156.25 o 
  -4 -12  14      125.71      106.34     35.28 o 
  -3 -12  14       19.82      -16.67     18.65 o 
  -2 -12  14      159.62      195.28     92.15 o 
  -1 -12  14      440.51      590.53    112.50 o 
   0 -12  14       17.48      -12.06     65.82 o 
   1 -12  14      335.46      514.62    117.20 o 
   2 -12  14        0.63        1.74     23.82 o 
   3 -12  14        9.70       13.94     31.81 o 
   4 -12  14       48.37      -10.75     43.50 o 
  -6 -11  14       32.29       35.51     42.03 o 
  -5 -11  14      392.56      288.02    217.39 o 
  -4 -11  14       24.27       36.66     23.90 o 
  -3 -11  14        5.31       35.05     24.97 o 
  -2 -11  14       29.76       41.99     19.47 o 
  -1 -11  14      504.97      492.50    106.07 o 
   0 -11  14      402.42      352.14    274.88 o 
   1 -11  14       17.10       11.86     23.77 o 
   2 -11  14        1.08       -4.45     22.34 o 
   3 -11  14        0.89        6.51     26.04 o 
   4 -11  14      606.56      744.18    140.58 o 
   5 -11  14       92.33      175.16     92.22 o 
   6 -11  14       56.53       12.38     49.86 o 
  -7 -10  14        2.25       -5.95     17.27 o 
  -6 -10  14       13.11        4.13     17.09 o 
  -5 -10  14      348.00      337.07    234.66 o 
  -4 -10  14      771.77      822.03     76.82 o 
  -3 -10  14      377.81      457.32     45.00 o 
  -2 -10  14     2235.41     2503.65    360.28 o 
  -1 -10  14      107.94       63.88     19.35 o 
   0 -10  14        7.06        8.21      6.91 o 
   1 -10  14      200.38       68.89    101.29 o 
   2 -10  14       36.86       31.30     33.81 o 
   3 -10  14      339.61       -0.49     25.27 o 
   4 -10  14       12.59       -0.65     27.04 o 
   5 -10  14      108.65      108.20     74.95 o 
   6 -10  14       37.60       45.62     61.91 o 
   7 -10  14      401.68      599.12    143.14 o 
  -8  -9  14      195.54      134.60     92.16 o 
  -7  -9  14       31.91       27.44     27.13 o 
  -6  -9  14     1017.56     1218.13    132.86 o 
  -5  -9  14       56.41       37.46     28.54 o 
  -4  -9  14      613.31      681.54     53.92 o 
  -3  -9  14      523.65      597.57     61.16 o 
  -2  -9  14      351.38      319.23     51.56 o 
  -1  -9  14      604.80      675.90     70.07 o 
   0  -9  14      834.57      875.75     59.52 o 
   1  -9  14     2367.69     3040.46    277.97 o 
   2  -9  14        1.93        4.72     27.21 o 
   3  -9  14      555.24      852.48    121.99 o 
   4  -9  14      565.48       -1.96     49.09 o 
   5  -9  14        8.74       72.17     59.79 o 
   6  -9  14      139.92      188.54     85.71 o 
   7  -9  14        0.03      -64.35     64.35 o 
   8  -9  14      113.58      154.15     89.29 o 
  -9  -8  14      150.87       11.41     43.02 o 
  -8  -8  14        9.04       12.25     29.23 o 
  -7  -8  14       62.02       43.12     32.10 o 
  -6  -8  14      132.87      141.00     91.91 o 
  -5  -8  14      627.02      721.17     67.86 o 
  -4  -8  14        0.82        8.31     29.00 o 
  -3  -8  14       16.24       30.21     13.87 o 
  -2  -8  14      106.70       95.73     15.15 o 
  -1  -8  14     2289.84     2762.18    120.09 o 
   0  -8  14        5.42        2.28      4.75 o 
   1  -8  14      530.00      744.05     94.76 o 
   2  -8  14     1852.82     2292.01    166.33 o 
   3  -8  14      481.95      537.82     94.42 o 
   4  -8  14       55.42       12.22     34.70 o 
   5  -8  14       61.72       54.09     52.46 o 
   6  -8  14      194.83      229.30     85.40 o 
   7  -8  14       34.87      -16.13     44.64 o 
   8  -8  14       40.03       42.69     57.51 o 
 -10  -7  14      181.22      141.01     67.14 o 
  -9  -7  14       32.45       11.94     32.10 o 
  -8  -7  14       34.16       30.23     23.12 o 
  -7  -7  14       15.84       15.10     15.94 o 
  -6  -7  14      720.23      743.40    131.33 o 
  -5  -7  14       72.00       96.65     21.38 o 
  -4  -7  14     2474.85     2987.54    227.66 o 
  -3  -7  14      339.48      379.19     30.05 o 
  -2  -7  14      320.64      354.59     22.86 o 
  -1  -7  14      221.48      240.90     16.49 o 
   0  -7  14     2455.28     2798.70     89.39 o 
   1  -7  14      126.53      113.75     47.42 o 
   2  -7  14        7.34       54.25     40.24 o 
   3  -7  14       33.28       95.64     50.34 o 
   4  -7  14      231.60        0.49     20.54 o 
   5  -7  14      888.23      789.42    115.06 o 
   6  -7  14      754.68      936.49    127.75 o 
   7  -7  14     1468.43     1475.29    161.73 o 
   8  -7  14      136.77      253.55     87.83 o 
 -10  -6  14       50.56       75.96     85.94 o 
  -9  -6  14        2.09       -0.72     36.25 o 
  -8  -6  14     1829.35     2194.50    135.08 o 
  -7  -6  14       30.20       39.88     21.13 o 
  -6  -6  14     1566.19     1815.79    108.43 o 
  -5  -6  14       79.27       74.65     18.61 o 
  -4  -6  14      135.00      145.15     17.76 o 
  -3  -6  14        9.35        9.29      9.70 o 
  -2  -6  14      474.24      589.44     31.97 o 
  -1  -6  14      325.63      419.54     28.68 o 
   0  -6  14       87.93       68.73      8.11 o 
   1  -6  14      318.43      318.78     16.63 o 
   2  -6  14       17.77       48.55     36.17 o 
   3  -6  14      556.28      531.27    133.75 o 
   4  -6  14      863.96     1061.40    114.09 o 
   5  -6  14       63.38       82.61     51.00 o 
   6  -6  14        0.55       13.36     34.05 o 
   7  -6  14       93.99       63.06     52.14 o 
   8  -6  14       22.17       -8.96     35.84 o 
 -11  -5  14      219.00      228.24     83.14 o 
 -10  -5  14      200.09      194.36     69.68 o 
  -9  -5  14        4.85       -8.21     29.63 o 
  -8  -5  14      129.30      143.28     47.65 o 
  -7  -5  14      310.76      308.88     53.22 o 
  -6  -5  14      241.30      247.58     52.00 o 
  -5  -5  14      384.19      396.97     43.92 o 
  -4  -5  14      211.52      225.90     23.03 o 
  -3  -5  14     2242.15     2549.00     80.78 o 
  -2  -5  14     1179.17     1349.79     59.70 o 
  -1  -5  14     2142.86     2328.85    141.43 o 
   0  -5  14       56.34       59.41      9.68 o 
   1  -5  14       50.57       33.58      5.26 o 
   2  -5  14      485.33      462.23     67.36 o 
   3  -5  14      296.28      303.55     62.60 o 
   4  -5  14      945.08      869.00     99.26 o 
   5  -5  14      272.92      269.61     68.95 o 
   6  -5  14       23.05       18.25     34.86 o 
   7  -5  14        7.17      -14.99     35.35 o 
   8  -5  14      120.43      181.85     72.51 o 
 -11  -4  14      296.66      292.24    108.07 o 
 -10  -4  14      338.61      374.57     82.28 o 
  -9  -4  14     1965.62     2137.66    232.29 o 
  -8  -4  14       32.08       43.97     36.17 o 
  -7  -4  14      419.27      367.79     55.57 o 
  -6  -4  14      107.35       91.98     31.69 o 
  -5  -4  14      933.69     1116.95     42.21 o 
  -4  -4  14        2.67       15.06     10.49 o 
  -3  -4  14      262.85      315.59     23.39 o 
  -2  -4  14      301.03      346.29     25.51 o 
  -1  -4  14     2812.00     2966.15    127.14 o 
   0  -4  14     1916.93     1989.95     94.58 o 
   1  -4  14      720.16      669.54     33.62 o 
   2  -4  14     1518.93     1644.68    143.08 o 
   3  -4  14      403.43      342.93     60.34 o 
   4  -4  14       17.67       -3.10     21.02 o 
   5  -4  14      910.49      794.62     95.98 o 
   6  -4  14      292.41      295.37     70.42 o 
   7  -4  14       17.01       24.60     38.29 o 
   8  -4  14      108.24       71.53     54.42 o 
   9  -4  14       47.44       29.00     45.62 o 
 -11  -3  14      515.95      574.96    155.40 o 
 -10  -3  14      255.46      277.02     72.90 o 
  -9  -3  14        2.67       -5.25     28.66 o 
  -8  -3  14      703.68      728.14     84.10 o 
  -7  -3  14      102.41      127.70     38.59 o 
  -6  -3  14     1195.18     1260.20     90.34 o 
  -5  -3  14      433.07      424.56     24.89 o 
  -4  -3  14      313.39      344.26     23.63 o 
  -3  -3  14      109.75      127.95     25.29 o 
  -2  -3  14      247.19      206.56     55.26 o 
  -1  -3  14      133.99      146.07     19.65 o 
   0  -3  14      463.36      456.41     63.12 o 
   1  -3  14      106.86       82.70     13.94 o 
   2  -3  14       81.49       77.52      9.31 o 
   3  -3  14      162.73      200.34     23.56 o 
   4  -3  14      549.66      640.09     76.28 o 
   5  -3  14      276.43      283.74     18.93 o 
   6  -3  14      211.35      225.94     20.49 o 
   7  -3  14      282.21      301.73     28.20 o 
   8  -3  14       77.85       63.22     52.79 o 
   9  -3  14      183.84      137.71     72.36 o 
 -12  -2  14      189.99      233.85     86.73 o 
 -11  -2  14      353.25      374.81    108.92 o 
 -10  -2  14      364.05      452.00     84.70 o 
  -9  -2  14      355.35      433.17     89.59 o 
  -8  -2  14     1018.69     1031.17     91.60 o 
  -7  -2  14        8.77       34.54     29.49 o 
  -6  -2  14      161.99      123.70     82.30 o 
  -5  -2  14     3187.82     3534.46     86.91 o 
  -4  -2  14     2335.64     2640.55     88.24 o 
  -3  -2  14      854.37      860.32     76.82 o 
  -2  -2  14      221.86      254.20     28.59 o 
  -1  -2  14      860.44      912.21     65.26 o 
   0  -2  14     1156.42     1217.53     90.50 o 
   1  -2  14       12.90       22.43      9.71 o 
   2  -2  14        0.46       -1.62      5.45 o 
   3  -2  14        7.61       14.84      9.45 o 
   4  -2  14      194.27      264.52     38.71 o 
   5  -2  14      241.62      298.27     21.26 o 
   6  -2  14       60.20       55.14     12.21 o 
   7  -2  14     1078.60     1365.00    118.94 o 
   8  -2  14       25.77       16.38     11.62 o 
   9  -2  14       24.46       60.12     57.51 o 
 -12  -1  14        8.54      -18.74     63.05 o 
 -11  -1  14        1.48       -3.81     28.56 o 
 -10  -1  14       24.13        6.59     27.99 o 
  -9  -1  14       80.00       59.36     67.01 o 
  -8  -1  14      156.40      144.61     46.38 o 
  -7  -1  14     2970.25     3459.64    213.68 o 
  -6  -1  14     1497.64     1627.74     94.17 o 
  -5  -1  14      507.08      501.08     23.48 o 
  -4  -1  14       66.30       73.34     20.19 o 
  -3  -1  14       48.66       52.17     16.62 o 
  -2  -1  14      451.19      476.00     29.65 o 
  -1  -1  14     1350.26     1371.49     68.53 o 
   0  -1  14     1896.32     2200.77     82.34 o 
   1  -1  14      702.81      828.10     38.07 o 
   2  -1  14      117.02      100.93     16.48 o 
   3  -1  14      448.40      482.30     27.23 o 
   4  -1  14       41.87       26.21     12.55 o 
   5  -1  14      440.56      567.55     79.66 o 
   6  -1  14       92.75      130.18     18.40 o 
   7  -1  14       46.77       41.25     26.31 o 
   8  -1  14       20.30        6.69      9.43 o 
   9  -1  14        2.02        5.72     16.05 o 
 -12   0  14      129.39       15.28     41.65 o 
 -11   0  14        9.07       32.42     50.01 o 
 -10   0  14        1.57        3.49     24.94 o 
  -9   0  14       31.04        7.43     25.22 o 
  -8   0  14      129.49      151.39     67.46 o 
  -7   0  14        3.90      -30.79     37.63 o 
  -6   0  14       62.06       61.68     23.06 o 
  -5   0  14      349.88      357.26     28.48 o 
  -4   0  14     1692.72     1796.22     51.08 o 
  -3   0  14     2542.17     2719.36    104.60 o 
  -2   0  14     2940.76     3380.91    113.02 o 
  -1   0  14      930.77     1014.34     55.20 o 
   0   0  14       14.34       12.68     14.99 o 
   1   0  14      504.24      647.55     40.33 o 
   2   0  14       16.33       50.36     23.46 o 
   3   0  14      267.62      367.42     36.58 o 
   4   0  14      455.86      695.31     61.89 o 
   5   0  14      788.09     1029.46     96.53 o 
   6   0  14       77.15      104.51     20.83 o 
   7   0  14        1.49       -6.64     22.73 o 
   8   0  14       41.21       76.92     24.23 o 
   9   0  14       37.65       20.14     15.53 o 
 -12   1  14       42.65      141.04     72.57 o 
 -11   1  14       36.87       90.44     70.14 o 
 -10   1  14      642.14      805.61    146.80 o 
  -9   1  14       33.30       25.25     46.92 o 
  -8   1  14      219.39      273.49    130.23 o 
  -7   1  14      157.14      174.54     60.30 o 
  -6   1  14       26.03       16.04      8.72 o 
  -5   1  14      525.44      528.78     34.23 o 
  -4   1  14      177.54      241.28     42.84 o 
  -3   1  14      448.47      573.00     54.82 o 
  -2   1  14      595.50      701.37     55.84 o 
  -1   1  14       31.20       25.60     19.10 o 
   0   1  14      264.34      312.94     41.66 o 
   1   1  14      320.78      387.81     37.29 o 
   2   1  14      299.41      365.15     41.49 o 
   3   1  14      269.51      402.03     43.36 o 
   4   1  14       27.18       18.34     14.25 o 
   5   1  14     1068.17     1344.91     62.05 o 
   6   1  14      158.64      152.52     33.36 o 
   7   1  14        9.70       28.64     18.08 o 
   8   1  14        2.05       -0.84     11.03 o 
   9   1  14       84.49       96.03     42.20 o 
 -12   2  14      746.39      690.68    188.49 o 
 -11   2  14      149.64      192.75     70.74 o 
 -10   2  14       33.94      151.36     84.56 o 
  -9   2  14      423.06      477.57    106.96 o 
  -8   2  14      793.37      834.34    191.90 o 
  -7   2  14        5.30      -15.31     34.54 o 
  -6   2  14      465.73      495.45     35.63 o 
  -5   2  14     3026.11     3651.60    161.46 o 
  -4   2  14      495.12      659.45     67.74 o 
  -3   2  14      264.72      402.13     53.14 o 
  -2   2  14      776.81      979.69     70.35 o 
  -1   2  14       72.64      115.02     31.70 o 
   0   2  14     1019.70     1373.24     85.65 o 
   1   2  14     1712.77     2218.61    106.24 o 
   2   2  14        4.14      -10.93     15.27 o 
   3   2  14     1346.93     1776.59     92.45 o 
   4   2  14      297.30      402.43     47.72 o 
   5   2  14        2.51       25.28     20.69 o 
   6   2  14       42.42       53.27     24.36 o 
   7   2  14      120.51      158.98     33.98 o 
   8   2  14      228.49      302.76     47.43 o 
 -11   3  14      229.90      204.21    168.68 o 
 -10   3  14     2112.92     2612.25    247.78 o 
  -9   3  14      916.30      971.71    144.60 o 
  -8   3  14        1.12       72.33     56.37 o 
  -7   3  14     1705.17     1815.31     42.90 o 
  -6   3  14      590.36      719.03    138.73 o 
  -5   3  14      725.83      899.90     88.11 o 
  -4   3  14      121.13      122.11     42.73 o 
  -3   3  14      528.22      706.73     72.74 o 
  -2   3  14        5.30       28.24     33.48 o 
  -1   3  14      309.84      450.68     55.62 o 
   0   3  14       35.49       45.18     26.40 o 
   1   3  14       42.99       78.09     28.46 o 
   2   3  14       52.71       44.08     26.48 o 
   3   3  14      195.74      304.18     41.00 o 
   4   3  14       96.49      167.04     61.19 o 
   5   3  14        4.31       -0.11     15.60 o 
   6   3  14      175.35      306.52     46.20 o 
   7   3  14       54.38       64.72     30.29 o 
   8   3  14       21.35       12.15     21.39 o 
 -11   4  14        2.15      -43.17     67.93 o 
 -10   4  14      190.18      177.15    149.12 o 
  -9   4  14       10.30       11.73     41.22 o 
  -8   4  14     1822.50     2116.35    201.76 o 
  -7   4  14     1594.32     1758.43     81.97 o 
  -6   4  14      693.34      808.90    122.54 o 
  -5   4  14      572.35      853.21     91.53 o 
  -4   4  14      251.27      317.39     62.39 o 
  -3   4  14      819.41     1109.50     93.45 o 
  -2   4  14       37.08       24.27     35.84 o 
  -1   4  14      141.56      155.96    111.63 o 
   0   4  14     1178.16     1592.18    113.26 o 
   1   4  14       82.71      111.87     41.65 o 
   2   4  14      111.44      131.56     45.87 o 
   3   4  14       52.17       63.33     41.95 o 
   4   4  14      322.42      510.93     57.38 o 
   5   4  14        5.22        4.06     17.06 o 
   6   4  14       15.84        3.45     29.16 o 
   7   4  14        1.07      -27.17     27.46 o 
 -11   5  14        1.27       -0.33     30.79 o 
 -10   5  14      483.06      633.63    238.38 o 
  -9   5  14        3.92        4.89     38.61 o 
  -8   5  14      273.58      217.01    177.10 o 
  -7   5  14       77.99       38.81     29.23 o 
  -6   5  14      237.22      101.25    122.49 o 
  -5   5  14       17.32       35.43     38.82 o 
  -4   5  14      998.90     1134.23    108.76 o 
  -3   5  14      101.11      161.55     54.22 o 
  -2   5  14     3429.45     4970.28    215.14 o 
  -1   5  14      896.82     1283.59    102.98 o 
   0   5  14     1434.78     1808.76    117.01 o 
   1   5  14        8.19       15.02     37.39 o 
   2   5  14        1.93        0.28     21.83 o 
   3   5  14        3.66       17.50     24.01 o 
   4   5  14       10.23      -12.70     27.21 o 
   5   5  14      145.57      185.81    144.79 o 
   6   5  14       59.48       44.76     44.06 o 
   7   5  14       34.28        7.53     23.50 o 
 -10   6  14       14.04       -5.38     44.64 o 
  -9   6  14      601.73      506.15    358.31 o 
  -8   6  14      181.06      133.63    116.85 o 
  -7   6  14       26.91       21.04     13.44 o 
  -6   6  14      558.90      401.16    219.45 o 
  -5   6  14        2.45      -25.37     39.21 o 
  -4   6  14        1.82      -12.16     32.35 o 
  -3   6  14      377.32      457.14     81.26 o 
  -2   6  14       66.40       65.66     43.01 o 
  -1   6  14      491.68      689.10     85.73 o 
   0   6  14      237.25      327.62     64.47 o 
   1   6  14      204.64      281.15     58.79 o 
   2   6  14      145.02      132.00     59.97 o 
   3   6  14      120.82        1.81     18.20 o 
   4   6  14      152.22      116.77    101.12 o 
   5   6  14       77.42       48.32     49.72 o 
   6   6  14       24.65       12.86     28.59 o 
  -9   7  14       44.21       21.57     57.66 o 
  -8   7  14       65.18       43.50     54.81 o 
  -7   7  14      186.69      165.46     67.33 o 
  -6   7  14      674.47      761.04    236.28 o 
  -5   7  14      870.10     1334.15    143.90 o 
  -4   7  14        0.63      -28.38     40.59 o 
  -3   7  14       69.20       50.75     74.36 o 
  -2   7  14        0.95      -24.72     47.49 o 
  -1   7  14        5.20       19.40     41.89 o 
   0   7  14      280.34      214.59    148.82 o 
   1   7  14      119.90      114.70     72.35 o 
   2   7  14      124.33      238.56    147.47 o 
   3   7  14      304.28       -2.28     21.25 o 
   4   7  14      166.86        2.93     31.45 o 
   5   7  14       11.25        4.40     26.88 o 
  -8   8  14      388.33      345.91    281.70 o 
  -7   8  14       83.76       57.68     37.91 o 
  -6   8  14      191.41      136.67    100.13 o 
  -5   8  14       39.26       54.12     55.44 o 
  -4   8  14      486.50      706.23    148.69 o 
  -3   8  14      331.09      226.15    191.38 o 
  -2   8  14        0.04       -7.10     30.55 o 
  -1   8  14       25.32       13.50     34.52 o 
   0   8  14       50.92      -11.19     31.31 o 
   1   8  14        4.87      -20.94     35.83 o 
   2   8  14       29.12       43.93     45.78 o 
   3   8  14       86.43        1.81     22.46 o 
   4   8  14        5.56      -15.15     47.41 o 
  -7   9  14        8.99       13.85     29.09 o 
  -6   9  14      301.72      284.67    106.94 o 
  -5   9  14       13.98       10.56     22.42 o 
  -4   9  14       68.05       90.34    100.37 o 
  -3   9  14        6.18       37.64     87.57 o 
  -2   9  14        5.85      -29.64     52.35 o 
  -1   9  14      103.05       56.53     62.41 o 
   0   9  14        2.57        4.32     39.69 o 
   1   9  14        4.56       23.06     39.85 o 
   2   9  14       41.29      -14.36     35.68 o 
  -4  10  14       16.99       68.54     65.72 o 
  -3  10  14       48.56      135.57     76.04 o 
  -2  10  14        1.44      -14.39     55.98 o 
  -1  10  14      183.86       98.41    108.94 o 
  -3 -12  15      255.92      275.26     89.97 o 
  -2 -12  15       37.54       39.10     49.20 o 
  -1 -12  15        1.18      -31.12     50.50 o 
   0 -12  15      883.23     1426.71    174.10 o 
   1 -12  15       26.56       23.60     37.80 o 
   2 -12  15       22.26       21.21     32.45 o 
   3 -12  15       58.09        4.89     59.47 o 
  -5 -11  15        1.96        2.84     15.51 o 
  -4 -11  15     1168.99     1326.60    198.75 o 
  -3 -11  15       37.76       24.09     26.33 o 
  -2 -11  15     1373.13     1693.34    268.90 o 
  -1 -11  15      103.29      176.14     71.53 o 
   0 -11  15        2.24       -5.54     18.98 o 
   1 -11  15       62.34       49.51     57.60 o 
   2 -11  15        1.10       19.98     30.25 o 
   3 -11  15      182.02       -5.70     60.46 o 
   4 -11  15       51.60       -2.77     34.70 o 
   5 -11  15       94.75      149.25     88.96 o 
  -6 -10  15      666.62      791.93     68.65 o 
  -5 -10  15        1.19       18.94     21.07 o 
  -4 -10  15      455.83      599.16    122.12 o 
  -3 -10  15       85.36       61.58     25.60 o 
  -2 -10  15      140.03      159.91     29.06 o 
  -1 -10  15        0.50       16.04     12.89 o 
   0 -10  15      244.26      196.34    162.09 o 
   1 -10  15      782.13     1109.54    207.78 o 
   2 -10  15       13.77       -6.03     32.75 o 
   3 -10  15      671.76      753.27    130.82 o 
   4 -10  15       72.45       -1.96     31.45 o 
   5 -10  15       89.71      161.31     87.01 o 
   6 -10  15       23.45       -9.45     45.62 o 
  -8  -9  15        7.09       14.49     20.12 o 
  -7  -9  15        4.52        9.93     18.87 o 
  -6  -9  15       68.74       43.34     32.10 o 
  -5  -9  15      765.90      941.14     70.23 o 
  -4  -9  15       61.07       46.44     20.89 o 
  -3  -9  15      128.17      159.65     27.21 o 
  -2  -9  15        8.54       15.18     11.53 o 
  -1  -9  15      667.93      841.42     57.45 o 
   0  -9  15      101.34       56.54     11.39 o 
   1  -9  15      652.72      714.65    104.56 o 
   2  -9  15      301.50       -3.26     28.69 o 
   3  -9  15     1076.54     1127.42    144.15 o 
   4  -9  15       17.06        0.16     23.46 o 
   5  -9  15      111.57      256.64     93.69 o 
   6  -9  15      316.56      520.15    125.51 o 
   7  -9  15        1.91      -10.43     45.13 o 
  -8  -8  15      265.16      316.90     96.26 o 
  -7  -8  15      883.70      958.43     58.97 o 
  -6  -8  15       86.84       87.04     37.59 o 
  -5  -8  15       22.41       25.03     16.55 o 
  -4  -8  15      886.68     1097.91     57.92 o 
  -3  -8  15      153.72      136.59     19.44 o 
  -2  -8  15      126.62      158.16     18.99 o 
  -1  -8  15      212.42      250.38     19.20 o 
   0  -8  15      531.70      628.48     21.55 o 
   1  -8  15       37.89       -2.61     23.30 o 
   2  -8  15      117.63        0.49     20.86 o 
   3  -8  15       63.48        1.30     24.44 o 
   4  -8  15      105.18       -3.91     30.63 o 
   5  -8  15       83.61       38.13     51.16 o 
   6  -8  15      310.87      374.59    104.49 o 
   7  -8  15       32.82       87.16     69.89 o 
  -9  -7  15      258.43      181.81    170.40 o 
  -8  -7  15       82.66       64.08     30.14 o 
  -7  -7  15       49.66       53.88     30.10 o 
  -6  -7  15     1513.48     1758.51    138.44 o 
  -5  -7  15     1186.38     1451.55    132.77 o 
  -4  -7  15      348.06      473.15     43.39 o 
  -3  -7  15      122.86      120.18     18.62 o 
  -2  -7  15       11.21       16.89     11.67 o 
  -1  -7  15     1145.99     1316.65     51.88 o 
   0  -7  15      377.52      470.49     18.59 o 
   1  -7  15      761.20      962.44    102.97 o 
   2  -7  15       58.15       44.32     40.57 o 
   3  -7  15      270.19        1.47     38.63 o 
   4  -7  15     1128.58     1199.32    131.93 o 
   5  -7  15       15.34      -35.84     45.45 o 
   6  -7  15       52.63       26.07     44.97 o 
   7  -7  15       82.45       67.46     60.29 o 
   8  -7  15        2.48        5.86     36.66 o 
 -10  -6  15      443.40      547.97     99.61 o 
  -9  -6  15        5.83      -14.89     32.36 o 
  -8  -6  15      405.84      324.24    253.52 o 
  -7  -6  15      683.59      773.83    102.45 o 
  -6  -6  15       42.13       56.45     31.36 o 
  -5  -6  15     1126.19     1414.81    145.01 o 
  -4  -6  15      186.85      210.28     24.31 o 
  -3  -6  15     5131.76     5930.12    188.52 o 
  -2  -6  15      473.05      585.59     34.07 o 
  -1  -6  15      194.81      224.36     19.54 o 
   0  -6  15      281.96      308.99     16.33 o 
   1  -6  15      122.66      133.56     12.47 o 
   2  -6  15        1.59       37.14     36.00 o 
   3  -6  15       10.70       49.36     68.10 o 
   4  -6  15      330.56        3.59     27.06 o 
   5  -6  15      105.05        1.30     22.81 o 
   6  -6  15       69.57       50.18     49.69 o 
   7  -6  15        5.54      -54.58     54.58 o 
   8  -6  15       22.49        7.49     36.17 o 
 -10  -5  15       50.35       84.31     53.74 o 
  -9  -5  15      447.93      455.06     78.97 o 
  -8  -5  15      310.58      316.17     61.80 o 
  -7  -5  15      278.33      201.34    161.29 o 
  -6  -5  15      178.78      172.83     39.18 o 
  -5  -5  15     1268.04     1456.63    162.71 o 
  -4  -5  15       92.84      124.08     20.02 o 
  -3  -5  15      422.67      496.77     39.58 o 
  -2  -5  15      727.57      761.43     36.87 o 
  -1  -5  15      320.05      403.63     25.14 o 
   0  -5  15       34.43       12.18     10.13 o 
   1  -5  15     3434.34     3978.13     95.85 o 
   2  -5  15     1959.29     2072.49    139.09 o 
   3  -5  15      192.08      206.99     57.37 o 
   4  -5  15      655.04      723.04     96.09 o 
   5  -5  15        3.57      -13.52     32.09 o 
   6  -5  15      559.15      596.26    102.42 o 
   7  -5  15        0.45       -6.03     31.61 o 
   8  -5  15       15.02       35.35     49.20 o 
 -11  -4  15      215.96      271.83     84.26 o 
 -10  -4  15       21.70       25.72     39.18 o 
  -9  -4  15      365.59      381.11     73.72 o 
  -8  -4  15       37.83       58.60     37.15 o 
  -7  -4  15      400.98      399.30     58.19 o 
  -6  -4  15     1061.15     1175.42    113.32 o 
  -5  -4  15        5.37        4.93     13.40 o 
  -4  -4  15      152.04      219.75     27.43 o 
  -3  -4  15      368.72      447.61     28.32 o 
  -2  -4  15      142.74      241.60     20.53 o 
  -1  -4  15     2523.27     2795.36    132.82 o 
   0  -4  15     2997.38     3514.14    249.18 o 
   1  -4  15      707.96      815.36    105.75 o 
   2  -4  15     6366.78     7462.40    746.41 o 
   3  -4  15      257.64      255.43     59.50 o 
   4  -4  15      263.55      219.73     60.31 o 
   5  -4  15      109.02       -2.12     23.30 o 
   6  -4  15      450.09      455.26     88.21 o 
   7  -4  15       37.70       72.66     53.44 o 
   8  -4  15       73.58       91.08     60.77 o 
 -11  -3  15      151.34      163.17     69.92 o 
 -10  -3  15       13.34       11.41     32.14 o 
  -9  -3  15     1248.78     1390.86    173.84 o 
  -8  -3  15      899.78     1050.35    130.40 o 
  -7  -3  15        8.64       35.23     28.68 o 
  -6  -3  15      784.97      912.98     70.22 o 
  -5  -3  15       39.74       39.56     18.90 o 
  -4  -3  15      303.82      329.73     28.34 o 
  -3  -3  15      753.84      896.74     83.81 o 
  -2  -3  15       38.76       31.47     18.25 o 
  -1  -3  15       37.98       42.69     14.92 o 
   0  -3  15     1696.01     1827.76    238.69 o 
   1  -3  15      952.25     1169.42    154.64 o 
   2  -3  15      390.37      432.27     33.67 o 
   3  -3  15      226.76      240.17     15.04 o 
   4  -3  15      226.60      293.89     32.35 o 
   5  -3  15      494.53      608.71     17.97 o 
   6  -3  15       23.58       30.94      9.76 o 
   7  -3  15     1010.31      908.68    124.38 o 
   8  -3  15        2.42       12.54     38.28 o 
 -11  -2  15       18.16      -52.46     73.48 o 
 -10  -2  15      115.34       80.31     50.47 o 
  -9  -2  15      140.17      137.62     58.26 o 
  -8  -2  15      105.78      128.61     53.12 o 
  -7  -2  15      441.54      521.91     82.51 o 
  -6  -2  15     1451.57     1663.27     63.99 o 
  -5  -2  15      255.11      191.70     40.59 o 
  -4  -2  15       40.79       55.62     14.95 o 
  -3  -2  15      355.20      451.18     40.60 o 
  -2  -2  15       27.38       43.98     15.28 o 
  -1  -2  15      373.59      401.20     42.33 o 
   0  -2  15      123.80      152.03     16.55 o 
   1  -2  15     2506.24     2793.52    267.03 o 
   2  -2  15      158.83      186.91     22.21 o 
   3  -2  15      246.76      285.09     23.28 o 
   4  -2  15      727.03      928.40    119.29 o 
   5  -2  15     1277.26     1707.07    210.85 o 
   6  -2  15        9.38       13.80     15.22 o 
   7  -2  15       87.80       84.53     14.68 o 
   8  -2  15        5.59      -23.13     44.15 o 
 -11  -1  15      132.60      121.94     64.75 o 
 -10  -1  15      249.96      270.17     73.53 o 
  -9  -1  15      415.89      477.15     78.80 o 
  -8  -1  15       45.79       98.35     45.46 o 
  -7  -1  15        0.49       47.41     43.82 o 
  -6  -1  15       75.42       67.98     31.45 o 
  -5  -1  15      182.02      171.46     26.00 o 
  -4  -1  15      915.04      883.29    111.19 o 
  -3  -1  15     2973.60     3482.34    422.43 o 
  -2  -1  15     1953.91     2182.26    123.43 o 
  -1  -1  15      920.05     1046.95     86.35 o 
   0  -1  15        2.43        0.74     14.99 o 
   1  -1  15       23.26       55.27     16.05 o 
   2  -1  15      144.78      185.97     25.23 o 
   3  -1  15       38.71       23.62     12.39 o 
   4  -1  15      842.37     1132.11     43.62 o 
   5  -1  15        0.51       -7.02      9.23 o 
   6  -1  15      116.92      165.75     20.80 o 
   7  -1  15      149.24      183.48     35.71 o 
   8  -1  15      211.82      222.12     24.74 o 
 -11   0  15       34.88       69.83     65.66 o 
 -10   0  15      513.05      568.04     94.08 o 
  -9   0  15      812.63     1075.30    155.83 o 
  -8   0  15        8.20      -12.87     37.31 o 
  -7   0  15        3.10      -11.89     53.92 o 
  -6   0  15      118.93      150.86     10.09 o 
  -5   0  15      861.43      959.64    110.59 o 
  -4   0  15      104.73      136.90     20.77 o 
  -3   0  15       41.69       30.66     13.11 o 
  -2   0  15     1076.64     1409.11     72.99 o 
  -1   0  15      520.55      567.88     45.45 o 
   0   0  15      600.08      617.22     55.51 o 
   1   0  15      316.24      370.74     43.29 o 
   2   0  15     1633.88     2183.20    107.94 o 
   3   0  15      268.17      341.82     38.27 o 
   4   0  15      139.88      221.84     32.53 o 
   5   0  15       94.30      153.05     23.87 o 
   6   0  15       52.65       35.05     19.23 o 
   7   0  15       28.12       24.71     19.68 o 
   8   0  15        1.14        8.18     14.33 o 
   9   0  15      134.32      175.89     28.50 o 
 -11   1  15      165.69      205.56     74.02 o 
 -10   1  15       22.38      -31.44     57.67 o 
  -9   1  15        5.23      -16.62     44.80 o 
  -8   1  15      163.78      220.33     76.76 o 
  -7   1  15       12.59      -33.89     67.28 o 
  -6   1  15      108.84      110.48      9.61 o 
  -5   1  15      934.45     1020.39     49.54 o 
  -4   1  15     1711.81     2162.79    112.36 o 
  -3   1  15      106.67       56.90     28.35 o 
  -2   1  15      335.04      417.07     48.45 o 
  -1   1  15        0.23      -12.84     29.00 o 
   0   1  15      178.45      253.43     36.03 o 
   1   1  15       75.36       86.98     24.47 o 
   2   1  15      558.70      662.49     53.04 o 
   3   1  15      544.79      786.46     76.20 o 
   4   1  15      141.75      174.60     27.96 o 
   5   1  15       74.91      102.17     24.82 o 
   6   1  15        1.47       -4.78     16.62 o 
   7   1  15      301.74      473.69     52.23 o 
   8   1  15       97.30       71.82     25.05 o 
 -11   2  15       40.69      109.00     87.16 o 
 -10   2  15       10.97       50.18     63.70 o 
  -9   2  15      200.30      329.54    163.95 o 
  -8   2  15        3.63       -6.52     34.05 o 
  -7   2  15      795.46      931.94    121.41 o 
  -6   2  15      325.49      347.61     29.33 o 
  -5   2  15     2948.54     3372.55    161.66 o 
  -4   2  15     1239.41     1492.22    100.88 o 
  -3   2  15      107.92      132.31     39.54 o 
  -2   2  15      944.26     1245.79     84.34 o 
  -1   2  15     1608.79     2232.02    107.95 o 
   0   2  15       63.83      131.26     33.27 o 
   1   2  15      295.36      480.44     48.79 o 
   2   2  15      275.64      354.54     40.89 o 
   3   2  15      216.77      265.63     46.15 o 
   4   2  15        2.26       28.06     19.04 o 
   5   2  15       96.12       65.93     42.05 o 
   6   2  15      260.60      259.34     42.46 o 
   7   2  15      128.24      212.57     45.38 o 
   8   2  15       30.08      108.95     40.71 o 
 -11   3  15       21.46       12.54     53.11 o 
 -10   3  15      306.17      408.81    119.16 o 
  -9   3  15      338.78      512.36    118.68 o 
  -8   3  15       96.05      106.89     67.46 o 
  -7   3  15      751.18      896.37     45.99 o 
  -6   3  15      159.01      105.85     81.08 o 
  -5   3  15       10.72       61.77     45.85 o 
  -4   3  15     1877.79     2422.81    155.09 o 
  -3   3  15       14.12       14.98     30.24 o 
  -2   3  15      536.92      835.41     78.34 o 
  -1   3  15        8.33        5.71     20.28 o 
   0   3  15     1259.21     1591.23     99.25 o 
   1   3  15       45.66       77.87     30.45 o 
   2   3  15        6.42        4.67     25.66 o 
   3   3  15       87.12      120.07     32.22 o 
   4   3  15      284.27      387.89     53.71 o 
   5   3  15       74.73      101.13     40.48 o 
   6   3  15       60.05       64.93     30.40 o 
   7   3  15       15.67       -1.62     14.47 o 
 -11   4  15       25.35      -33.56     64.84 o 
 -10   4  15       24.59       -3.58     39.10 o 
  -9   4  15      472.74      860.12    150.66 o 
  -8   4  15       69.98       13.36     45.13 o 
  -7   4  15       96.01       88.60     32.73 o 
  -6   4  15      166.20      167.52    139.58 o 
  -5   4  15       49.92       46.63     40.08 o 
  -4   4  15       60.78      -25.81     43.37 o 
  -3   4  15        8.45      -30.63     43.45 o 
  -2   4  15     1545.23     2228.02    163.52 o 
  -1   4  15       10.27       30.77     32.91 o 
   0   4  15       69.97       61.82     33.89 o 
   1   4  15      202.03      217.69     45.85 o 
   2   4  15       11.36       14.26     28.77 o 
   3   4  15      364.30      474.94     66.17 o 
   4   4  15       14.87       -6.42     21.18 o 
   5   4  15      332.99      474.48     61.58 o 
   6   4  15        5.26       24.73     26.56 o 
   7   4  15       49.77       32.09     45.86 o 
 -10   5  15       57.95       84.07     82.28 o 
  -9   5  15       11.29       69.40     71.85 o 
  -8   5  15       59.00       38.85     59.48 o
[truncated: 81,702 more chars]
